# Supplementary material for: Passive accumulation of alkaloids in inconspicuously colored frogs refines the evolutionary paradigm of acquired chemical defenses
Source: eLife. 2024 Dec 27;13:RP100011. doi: 10.7554/eLife.100011 (PMC11677230; doi:10.7554/eLife.100011)
Supplement: Supplementary file 4. [file elife-100011-supp4.csv]

Family	Species	Locality	Province	Country	Coordinates	Elevation_m	Museum_Number	Field_Number	Mass_g	SVL_mm	Sex	Prep_Day	Alkaloid_Class	Compound	Integrated_Area
Dendrobatidae	Epipedobates aff. espinosai	Cube	Esmeraldas	Ecuador	0.409176, -79.674679	203.1	QCAZA58234	RDT0014	0.6	18	F	14_Sep_2014	5,6,8-I	_237L-1	94340.2882
Dendrobatidae	Epipedobates aff. espinosai	Cube	Esmeraldas	Ecuador	0.409176, -79.674679	203.1	QCAZA58234	RDT0014	0.6	18	F	14_Sep_2014	DHQ	_223F-2	4227256.09
Dendrobatidae	Epipedobates aff. espinosai	Cube	Esmeraldas	Ecuador	0.409176, -79.674679	203.1	QCAZA58234	RDT0014	0.6	18	F	14_Sep_2014	5,6,8-I	_New181-2	764234.7396
Dendrobatidae	Epipedobates aff. espinosai	Cube	Esmeraldas	Ecuador	0.409176, -79.674679	203.1	QCAZA58234	RDT0014	0.6	18	F	14_Sep_2014	5,6,8-I	_New265-5	1487218.575
Dendrobatidae	Epipedobates aff. espinosai	Cube	Esmeraldas	Ecuador	0.409176, -79.674679	203.1	QCAZA58234	RDT0014	0.6	18	F	14_Sep_2014	5,8-I	_207A-4	2868897.99
Dendrobatidae	Epipedobates aff. espinosai	Cube	Esmeraldas	Ecuador	0.409176, -79.674679	203.1	QCAZA58234	RDT0014	0.6	18	F	14_Sep_2014	5,8-I	_207A-5	2864281.863
Dendrobatidae	Epipedobates aff. espinosai	Cube	Esmeraldas	Ecuador	0.409176, -79.674679	203.1	QCAZA58234	RDT0014	0.6	18	F	14_Sep_2014	5,8-I	_217B-1	6442471.19
Dendrobatidae	Epipedobates aff. espinosai	Cube	Esmeraldas	Ecuador	0.409176, -79.674679	203.1	QCAZA58234	RDT0014	0.6	18	F	14_Sep_2014	5,8-I	_217B-3	2313034.394
Dendrobatidae	Epipedobates aff. espinosai	Cube	Esmeraldas	Ecuador	0.409176, -79.674679	203.1	QCAZA58234	RDT0014	0.6	18	F	14_Sep_2014	5,8-I	_217B-5	2058529.387
Dendrobatidae	Epipedobates aff. espinosai	Cube	Esmeraldas	Ecuador	0.409176, -79.674679	203.1	QCAZA58234	RDT0014	0.6	18	F	14_Sep_2014	5,8-I	_219F/219L-1	6442396.04
Dendrobatidae	Epipedobates aff. espinosai	Cube	Esmeraldas	Ecuador	0.409176, -79.674679	203.1	QCAZA58234	RDT0014	0.6	18	F	14_Sep_2014	5,8-I	_219F/219L-2	16424722.83
Dendrobatidae	Epipedobates aff. espinosai	Cube	Esmeraldas	Ecuador	0.409176, -79.674679	203.1	QCAZA58234	RDT0014	0.6	18	F	14_Sep_2014	5,8-I	_223D-4	606814.9467
Dendrobatidae	Epipedobates aff. espinosai	Cube	Esmeraldas	Ecuador	0.409176, -79.674679	203.1	QCAZA58234	RDT0014	0.6	18	F	14_Sep_2014	5,8-I	_225D-1	606814.9467
Dendrobatidae	Epipedobates aff. espinosai	Cube	Esmeraldas	Ecuador	0.409176, -79.674679	203.1	QCAZA58234	RDT0014	0.6	18	F	14_Sep_2014	5,8-I	_231C-1	606695.8707
Dendrobatidae	Epipedobates aff. espinosai	Cube	Esmeraldas	Ecuador	0.409176, -79.674679	203.1	QCAZA58234	RDT0014	0.6	18	F	14_Sep_2014	5,8-I	_235B-2	186355.192
Dendrobatidae	Epipedobates aff. espinosai	Cube	Esmeraldas	Ecuador	0.409176, -79.674679	203.1	QCAZA58234	RDT0014	0.6	18	F	14_Sep_2014	5,8-I	_235B-3	2512325.301
Dendrobatidae	Epipedobates aff. espinosai	Cube	Esmeraldas	Ecuador	0.409176, -79.674679	203.1	QCAZA58234	RDT0014	0.6	18	F	14_Sep_2014	5,8-I	_237D-1	2335851.768
Dendrobatidae	Epipedobates aff. espinosai	Cube	Esmeraldas	Ecuador	0.409176, -79.674679	203.1	QCAZA58234	RDT0014	0.6	18	F	14_Sep_2014	5,8-I	_241F-1	945160.265
Dendrobatidae	Epipedobates aff. espinosai	Cube	Esmeraldas	Ecuador	0.409176, -79.674679	203.1	QCAZA58234	RDT0014	0.6	18	F	14_Sep_2014	5,8-I	_243B-1	2253945.806
Dendrobatidae	Epipedobates aff. espinosai	Cube	Esmeraldas	Ecuador	0.409176, -79.674679	203.1	QCAZA58234	RDT0014	0.6	18	F	14_Sep_2014	5,8-I	_247E-2	6142979.195
Dendrobatidae	Epipedobates aff. espinosai	Cube	Esmeraldas	Ecuador	0.409176, -79.674679	203.1	QCAZA58234	RDT0014	0.6	18	F	14_Sep_2014	5,8-I	_249N	3619993.985
Dendrobatidae	Epipedobates aff. espinosai	Cube	Esmeraldas	Ecuador	0.409176, -79.674679	203.1	QCAZA58234	RDT0014	0.6	18	F	14_Sep_2014	5,8-I	_249O-1	6142966.24
Dendrobatidae	Epipedobates aff. espinosai	Cube	Esmeraldas	Ecuador	0.409176, -79.674679	203.1	QCAZA58234	RDT0014	0.6	18	F	14_Sep_2014	5,8-I	_249O-2	476464.3982
Dendrobatidae	Epipedobates aff. espinosai	Cube	Esmeraldas	Ecuador	0.409176, -79.674679	203.1	QCAZA58234	RDT0014	0.6	18	F	14_Sep_2014	5,8-I	_251B-2	2089446.919
Dendrobatidae	Epipedobates aff. espinosai	Cube	Esmeraldas	Ecuador	0.409176, -79.674679	203.1	QCAZA58234	RDT0014	0.6	18	F	14_Sep_2014	5,8-I	_251N-1	1047457.284
Dendrobatidae	Epipedobates aff. espinosai	Cube	Esmeraldas	Ecuador	0.409176, -79.674679	203.1	QCAZA58234	RDT0014	0.6	18	F	14_Sep_2014	5,8-I	_281O-1	3874484.352
Dendrobatidae	Epipedobates aff. espinosai	Cube	Esmeraldas	Ecuador	0.409176, -79.674679	203.1	QCAZA58234	RDT0014	0.6	18	F	14_Sep_2014	5,8-I	_New221-4	270367.7551
Dendrobatidae	Epipedobates aff. espinosai	Cube	Esmeraldas	Ecuador	0.409176, -79.674679	203.1	QCAZA58234	RDT0014	0.6	18	F	14_Sep_2014	5,8-I	_New237-2	21318695.29
Dendrobatidae	Epipedobates aff. espinosai	Cube	Esmeraldas	Ecuador	0.409176, -79.674679	203.1	QCAZA58234	RDT0014	0.6	18	F	14_Sep_2014	5,8-I	_New249-3	378360.1818
Dendrobatidae	Epipedobates aff. espinosai	Cube	Esmeraldas	Ecuador	0.409176, -79.674679	203.1	QCAZA58234	RDT0014	0.6	18	F	14_Sep_2014	5,8-I	_New253-4	678254.1746
Dendrobatidae	Epipedobates aff. espinosai	Cube	Esmeraldas	Ecuador	0.409176, -79.674679	203.1	QCAZA58234	RDT0014	0.6	18	F	14_Sep_2014	5-I	_New221-2	4606098.691
Dendrobatidae	Epipedobates aff. espinosai	Cube	Esmeraldas	Ecuador	0.409176, -79.674679	203.1	QCAZA58234	RDT0014	0.6	18	F	14_Sep_2014	DHQ	_223F-5	102226.3383
Dendrobatidae	Epipedobates aff. espinosai	Cube	Esmeraldas	Ecuador	0.409176, -79.674679	203.1	QCAZA58234	RDT0014	0.6	18	F	14_Sep_2014	DHQ	_223Q-1	16425236.5
Dendrobatidae	Epipedobates aff. espinosai	Cube	Esmeraldas	Ecuador	0.409176, -79.674679	203.1	QCAZA58234	RDT0014	0.6	18	F	14_Sep_2014	DHQ	_223Q-2	3950308.716
Dendrobatidae	Epipedobates aff. espinosai	Cube	Esmeraldas	Ecuador	0.409176, -79.674679	203.1	QCAZA58234	RDT0014	0.6	18	F	14_Sep_2014	DHQ	_237U(NH)	3252995.09
Dendrobatidae	Epipedobates aff. espinosai	Cube	Esmeraldas	Ecuador	0.409176, -79.674679	203.1	QCAZA58234	RDT0014	0.6	18	F	14_Sep_2014	DHQ	_269A-1	333093.5619
Dendrobatidae	Epipedobates aff. espinosai	Cube	Esmeraldas	Ecuador	0.409176, -79.674679	203.1	QCAZA58234	RDT0014	0.6	18	F	14_Sep_2014	DHQ	_269AB-1	2008891.875
Dendrobatidae	Epipedobates aff. espinosai	Cube	Esmeraldas	Ecuador	0.409176, -79.674679	203.1	QCAZA58234	RDT0014	0.6	18	F	14_Sep_2014	DHQ	_269AB-2	2007118.757
Dendrobatidae	Epipedobates aff. espinosai	Cube	Esmeraldas	Ecuador	0.409176, -79.674679	203.1	QCAZA58234	RDT0014	0.6	18	F	14_Sep_2014	DHQ	_269B-1	128236.061
Dendrobatidae	Epipedobates aff. espinosai	Cube	Esmeraldas	Ecuador	0.409176, -79.674679	203.1	QCAZA58234	RDT0014	0.6	18	F	14_Sep_2014	DHQ	_269B-2	1126567.221
Dendrobatidae	Epipedobates aff. espinosai	Cube	Esmeraldas	Ecuador	0.409176, -79.674679	203.1	QCAZA58234	RDT0014	0.6	18	F	14_Sep_2014	DHQ	_269B-3	317775.5005
Dendrobatidae	Epipedobates aff. espinosai	Cube	Esmeraldas	Ecuador	0.409176, -79.674679	203.1	QCAZA58234	RDT0014	0.6	18	F	14_Sep_2014	5,8-I	_195I-1	2910664.853
Dendrobatidae	Epipedobates aff. espinosai	Cube	Esmeraldas	Ecuador	0.409176, -79.674679	203.1	QCAZA58234	RDT0014	0.6	18	F	14_Sep_2014	5,8-I	_203A-1	2868897.99
Dendrobatidae	Epipedobates aff. espinosai	Cube	Esmeraldas	Ecuador	0.409176, -79.674679	203.1	QCAZA58234	RDT0014	0.6	18	F	14_Sep_2014	5,8-I	_203A-3	79407.98366
Dendrobatidae	Epipedobates aff. espinosai	Cube	Esmeraldas	Ecuador	0.409176, -79.674679	203.1	QCAZA58234	RDT0014	0.6	18	F	14_Sep_2014	5,8-I	_203A-4	242765.351
Dendrobatidae	Epipedobates aff. espinosai	Cube	Esmeraldas	Ecuador	0.409176, -79.674679	203.1	QCAZA58234	RDT0014	0.6	18	F	14_Sep_2014	5,8-I	_207A-1	1911229.499
Dendrobatidae	Epipedobates aff. espinosai	Cube	Esmeraldas	Ecuador	0.409176, -79.674679	203.1	QCAZA58234	RDT0014	0.6	18	F	14_Sep_2014	DHQ	_New239-3,4	107347.2163
Dendrobatidae	Epipedobates aff. espinosai	Cube	Esmeraldas	Ecuador	0.409176, -79.674679	203.1	QCAZA58234	RDT0014	0.6	18	F	14_Sep_2014	DHQ	_New259-1	325293.7168
Dendrobatidae	Epipedobates aff. espinosai	Cube	Esmeraldas	Ecuador	0.409176, -79.674679	203.1	QCAZA58234	RDT0014	0.6	18	F	14_Sep_2014	DHQ	_New271-2	272513.8664
Dendrobatidae	Epipedobates aff. espinosai	Cube	Esmeraldas	Ecuador	0.409176, -79.674679	203.1	QCAZA58234	RDT0014	0.6	18	F	14_Sep_2014	Dehydro-5,8-I	_New207-3	3015155.776
Dendrobatidae	Epipedobates aff. espinosai	Cube	Esmeraldas	Ecuador	0.409176, -79.674679	203.1	QCAZA58234	RDT0014	0.6	18	F	14_Sep_2014	DeoxyPTX	_221M/S-1	6570667.809
Dendrobatidae	Epipedobates aff. espinosai	Cube	Esmeraldas	Ecuador	0.409176, -79.674679	203.1	QCAZA58234	RDT0014	0.6	18	F	14_Sep_2014	DeoxyPTX	_New237-3	13292693.49
Dendrobatidae	Epipedobates aff. espinosai	Cube	Esmeraldas	Ecuador	0.409176, -79.674679	203.1	QCAZA58234	RDT0014	0.6	18	F	14_Sep_2014	DeoxyPTX	_New237-5	3622071.022
Dendrobatidae	Epipedobates aff. espinosai	Cube	Esmeraldas	Ecuador	0.409176, -79.674679	203.1	QCAZA58234	RDT0014	0.6	18	F	14_Sep_2014	GTX	_287C-1	2814951.725
Dendrobatidae	Epipedobates aff. espinosai	Cube	Esmeraldas	Ecuador	0.409176, -79.674679	203.1	QCAZA58234	RDT0014	0.6	18	F	14_Sep_2014	HO-5,6,8-I	_New225-1	935211.4709
Dendrobatidae	Epipedobates aff. espinosai	Cube	Esmeraldas	Ecuador	0.409176, -79.674679	203.1	QCAZA58234	RDT0014	0.6	18	F	14_Sep_2014	HO-DHQ	_235N-1	110953.2371
Dendrobatidae	Epipedobates aff. espinosai	Cube	Esmeraldas	Ecuador	0.409176, -79.674679	203.1	QCAZA58234	RDT0014	0.6	18	F	14_Sep_2014	HTX	_283A-1	235416.365
Dendrobatidae	Epipedobates aff. espinosai	Cube	Esmeraldas	Ecuador	0.409176, -79.674679	203.1	QCAZA58234	RDT0014	0.6	18	F	14_Sep_2014	Necine	_New255-1	345480.4274
Dendrobatidae	Epipedobates aff. espinosai	Cube	Esmeraldas	Ecuador	0.409176, -79.674679	203.1	QCAZA58234	RDT0014	0.6	18	F	14_Sep_2014	PTX	_237A-1	128322202.5
Dendrobatidae	Epipedobates aff. espinosai	Cube	Esmeraldas	Ecuador	0.409176, -79.674679	203.1	QCAZA58234	RDT0014	0.6	18	F	14_Sep_2014	PTX	_251D	1919112.172
Dendrobatidae	Epipedobates aff. espinosai	Cube	Esmeraldas	Ecuador	0.409176, -79.674679	203.1	QCAZA58234	RDT0014	0.6	18	F	14_Sep_2014	PTX	_253F-1	766619.0475
Dendrobatidae	Epipedobates aff. espinosai	Cube	Esmeraldas	Ecuador	0.409176, -79.674679	203.1	QCAZA58234	RDT0014	0.6	18	F	14_Sep_2014	PTX	_253F-2	1193809.113
Dendrobatidae	Epipedobates aff. espinosai	Cube	Esmeraldas	Ecuador	0.409176, -79.674679	203.1	QCAZA58234	RDT0014	0.6	18	F	14_Sep_2014	PTX	_253F-3	382531.1474
Dendrobatidae	Epipedobates aff. espinosai	Cube	Esmeraldas	Ecuador	0.409176, -79.674679	203.1	QCAZA58234	RDT0014	0.6	18	F	14_Sep_2014	PTX	_253F-4	838123.885
Dendrobatidae	Epipedobates aff. espinosai	Cube	Esmeraldas	Ecuador	0.409176, -79.674679	203.1	QCAZA58234	RDT0014	0.6	18	F	14_Sep_2014	PTX	_265D-2	837618.7148
Dendrobatidae	Epipedobates aff. espinosai	Cube	Esmeraldas	Ecuador	0.409176, -79.674679	203.1	QCAZA58234	RDT0014	0.6	18	F	14_Sep_2014	Pip	_225I-2	308365.5241
Dendrobatidae	Epipedobates aff. espinosai	Cube	Esmeraldas	Ecuador	0.409176, -79.674679	203.1	QCAZA58234	RDT0014	0.6	18	F	14_Sep_2014	5,6,8-I	_221P-1	280627.2194
Dendrobatidae	Epipedobates aff. espinosai	Cube	Esmeraldas	Ecuador	0.409176, -79.674679	203.1	QCAZA58234	RDT0014	0.6	18	F	14_Sep_2014	5,6,8-I	_221P-2	2070995.93
Dendrobatidae	Epipedobates aff. espinosai	Cube	Esmeraldas	Ecuador	0.409176, -79.674679	203.1	QCAZA58234	RDT0014	0.6	18	F	14_Sep_2014	5,6,8-I	_223X-1	467886.5574
Dendrobatidae	Epipedobates aff. espinosai	Cube	Esmeraldas	Ecuador	0.409176, -79.674679	203.1	QCAZA58234	RDT0014	0.6	18	F	14_Sep_2014	5,6,8-I	_231B-1	2313000.642
Dendrobatidae	Epipedobates aff. espinosai	Cube	Esmeraldas	Ecuador	0.409176, -79.674679	203.1	QCAZA58234	RDT0014	0.6	18	F	14_Sep_2014	5,6,8-I	_231B-2	2983130.711
Dendrobatidae	Epipedobates aff. espinosai	Cube	Esmeraldas	Ecuador	0.409176, -79.674679	203.1	QCAZA58234	RDT0014	0.6	18	F	14_Sep_2014	5,6,8-I	_235E-2	2313000.642
Dendrobatidae	Epipedobates aff. espinosai	Cube	Esmeraldas	Ecuador	0.409176, -79.674679	203.1	QCAZA58234	RDT0014	0.6	18	F	14_Sep_2014	Tricyclic	_235Y-1	2254505.811
Dendrobatidae	Epipedobates aff. espinosai	Cube	Esmeraldas	Ecuador	0.409176, -79.674679	203.1	QCAZA58234	RDT0014	0.6	18	F	14_Sep_2014	Tricyclic	_235Y-2	945275.172
Dendrobatidae	Epipedobates aff. espinosai	Cube	Esmeraldas	Ecuador	0.409176, -79.674679	203.1	QCAZA58234	RDT0014	0.6	18	F	14_Sep_2014	Tricyclic	_New207-4	6635489.949
Dendrobatidae	Epipedobates aff. espinosai	Cube	Esmeraldas	Ecuador	0.409176, -79.674679	203.1	QCAZA58234	RDT0014	0.6	18	F	14_Sep_2014	Tricyclic	_New235-1	573044.18
Dendrobatidae	Epipedobates aff. espinosai	Cube	Esmeraldas	Ecuador	0.409176, -79.674679	203.1	QCAZA58234	RDT0014	0.6	18	F	14_Sep_2014	Tricyclic	_New249-1	2859402.544
Dendrobatidae	Epipedobates aff. espinosai	Cube	Esmeraldas	Ecuador	0.409176, -79.674679	203.1	QCAZA58234	RDT0014	0.6	18	F	14_Sep_2014	DHQ	_271D-1	637564.6042
Dendrobatidae	Epipedobates aff. espinosai	Cube	Esmeraldas	Ecuador	0.409176, -79.674679	203.1	QCAZA58234	RDT0014	0.6	18	F	14_Sep_2014	DHQ	_271D-3	1000966.362
Dendrobatidae	Epipedobates aff. espinosai	Cube	Esmeraldas	Ecuador	0.409176, -79.674679	203.1	QCAZA58234	RDT0014	0.6	18	F	14_Sep_2014	DHQ	_New221-7	723210.7484
Dendrobatidae	Epipedobates aff. espinosai	Cube	Esmeraldas	Ecuador	0.409176, -79.674679	203.1	QCAZA58234	RDT0014	0.6	18	F	14_Sep_2014	Unclass	_235R-2	373525.8715
Dendrobatidae	Epipedobates aff. espinosai	Cube	Esmeraldas	Ecuador	0.409176, -79.674679	203.1	QCAZA58234	RDT0014	0.6	18	F	14_Sep_2014	Unclass	_New139-1	97276.45069
Dendrobatidae	Epipedobates aff. espinosai	Cube	Esmeraldas	Ecuador	0.409176, -79.674679	203.1	QCAZA58234	RDT0014	0.6	18	F	14_Sep_2014	Unclass	_New169-2	2471836.835
Dendrobatidae	Epipedobates aff. espinosai	Cube	Esmeraldas	Ecuador	0.409176, -79.674679	203.1	QCAZA58234	RDT0014	0.6	18	F	14_Sep_2014	Unclass	_New183-1	573173.4033
Dendrobatidae	Epipedobates aff. espinosai	Cube	Esmeraldas	Ecuador	0.409176, -79.674679	203.1	QCAZA58234	RDT0014	0.6	18	F	14_Sep_2014	Unclass	_New209-2	329560.3167
Dendrobatidae	Epipedobates aff. espinosai	Cube	Esmeraldas	Ecuador	0.409176, -79.674679	203.1	QCAZA58234	RDT0014	0.6	18	F	14_Sep_2014	Unclass	_New211-3	1772288.241
Dendrobatidae	Epipedobates aff. espinosai	Cube	Esmeraldas	Ecuador	0.409176, -79.674679	203.1	QCAZA58234	RDT0014	0.6	18	F	14_Sep_2014	Unclass	_New217-2	21279949.97
Dendrobatidae	Epipedobates aff. espinosai	Cube	Esmeraldas	Ecuador	0.409176, -79.674679	203.1	QCAZA58234	RDT0014	0.6	18	F	14_Sep_2014	Unclass	_New219-2	255883.956
Dendrobatidae	Epipedobates aff. espinosai	Cube	Esmeraldas	Ecuador	0.409176, -79.674679	203.1	QCAZA58234	RDT0014	0.6	18	F	14_Sep_2014	Unclass	_New219-4	9767903.522
Dendrobatidae	Epipedobates aff. espinosai	Cube	Esmeraldas	Ecuador	0.409176, -79.674679	203.1	QCAZA58234	RDT0014	0.6	18	F	14_Sep_2014	Unclass	_New219-5	352536.7744
Dendrobatidae	Epipedobates aff. espinosai	Cube	Esmeraldas	Ecuador	0.409176, -79.674679	203.1	QCAZA58234	RDT0014	0.6	18	F	14_Sep_2014	Unclass	_New221-1	570976.458
Dendrobatidae	Epipedobates aff. espinosai	Cube	Esmeraldas	Ecuador	0.409176, -79.674679	203.1	QCAZA58234	RDT0014	0.6	18	F	14_Sep_2014	Unclass	_New223-2	429928.6939
Dendrobatidae	Epipedobates aff. espinosai	Cube	Esmeraldas	Ecuador	0.409176, -79.674679	203.1	QCAZA58234	RDT0014	0.6	18	F	14_Sep_2014	Unclass	_New235-3	1795539.52
Dendrobatidae	Epipedobates aff. espinosai	Cube	Esmeraldas	Ecuador	0.409176, -79.674679	203.1	QCAZA58234	RDT0014	0.6	18	F	14_Sep_2014	Unclass	_New235-5	5273088.933
Dendrobatidae	Epipedobates aff. espinosai	Cube	Esmeraldas	Ecuador	0.409176, -79.674679	203.1	QCAZA58234	RDT0014	0.6	18	F	14_Sep_2014	Unclass	_New239-1	371975.771
Dendrobatidae	Epipedobates aff. espinosai	Cube	Esmeraldas	Ecuador	0.409176, -79.674679	203.1	QCAZA58234	RDT0014	0.6	18	F	14_Sep_2014	Unclass	_New253-1	3251000.603
Dendrobatidae	Epipedobates aff. espinosai	Cube	Esmeraldas	Ecuador	0.409176, -79.674679	203.1	QCAZA58234	RDT0014	0.6	18	F	14_Sep_2014	Unclass	_New253-2	708985.721
Dendrobatidae	Epipedobates aff. espinosai	Cube	Esmeraldas	Ecuador	0.409176, -79.674679	203.1	QCAZA58234	RDT0014	0.6	18	F	14_Sep_2014	Unclass	_New261-1	1935382.662
Dendrobatidae	Epipedobates aff. espinosai	Cube	Esmeraldas	Ecuador	0.409176, -79.674679	203.1	QCAZA58234	RDT0014	0.6	18	F	14_Sep_2014	Unclass	_New263	1015976.716
Dendrobatidae	Epipedobates aff. espinosai	Cube	Esmeraldas	Ecuador	0.409176, -79.674679	203.1	QCAZA58234	RDT0014	0.6	18	F	14_Sep_2014	Unclass	_New267-2	182485.9538
Dendrobatidae	Epipedobates aff. espinosai	Cube	Esmeraldas	Ecuador	0.409176, -79.674679	203.1	QCAZA58234	RDT0014	0.6	18	F	14_Sep_2014	Unclass	_New309-1	1375754.772
Dendrobatidae	Epipedobates aff. espinosai	Cube	Esmeraldas	Ecuador	0.409176, -79.674679	203.1	QCAZA58234	RDT0014	0.6	18	F	14_Sep_2014	aPTX	_357A-1	512307.0475
Dendrobatidae	Epipedobates aff. espinosai	Cube	Esmeraldas	Ecuador	0.409176, -79.674679	203.1	QCAZA58234	RDT0014	0.6	18	F	14_Sep_2014	aPTX	_New323-1	256644.2314
Dendrobatidae	Epipedobates aff. espinosai	Cube	Esmeraldas	Ecuador	0.409176, -79.674679	203.1	QCAZA58234	RDT0014	0.6	18	F	14_Sep_2014	3,5-I	_239Q-1	476122.0474
Dendrobatidae	Epipedobates aff. espinosai	Cube	Esmeraldas	Ecuador	0.409176, -79.674679	203.1	QCAZA58234	RDT0014	0.6	18	F	14_Sep_2014	1,3,4-Q	_New235-7	1043874.979
Dendrobatidae	Epipedobates aff. espinosai	Cube	Esmeraldas	Ecuador	0.409176, -79.674679	203.1	QCAZA58234	RDT0014	0.6	18	F	14_Sep_2014	1,4-Q	_231A-1	4117669.157
Dendrobatidae	Epipedobates aff. espinosai	Cube	Esmeraldas	Ecuador	0.409176, -79.674679	203.1	QCAZA58234	RDT0014	0.6	18	F	14_Sep_2014	1,4-Q	_233A-2	4869153.771
Dendrobatidae	Epipedobates aff. espinosai	Cube	Esmeraldas	Ecuador	0.409176, -79.674679	203.1	QCAZA58234	RDT0014	0.6	18	F	14_Sep_2014	1,4-Q	_255B-1	6126280.64
Dendrobatidae	Epipedobates aff. espinosai	Cube	Esmeraldas	Ecuador	0.409176, -79.674679	203.1	QCAZA58234	RDT0014	0.6	18	F	14_Sep_2014	Unclass	_207N-1	2744167.157
Dendrobatidae	Epipedobates aff. espinosai	Cube	Esmeraldas	Ecuador	0.409176, -79.674679	203.1	QCAZA58234	RDT0014	0.6	18	F	14_Sep_2014	Unclass	_233K-1	311989.5049
Dendrobatidae	Epipedobates aff. espinosai	Cube	Esmeraldas	Ecuador	0.409176, -79.674679	203.1	QCAZA58234	RDT0014	0.6	18	F	14_Sep_2014	Unclass	_235R-1	1023632.948
Dendrobatidae	Epipedobates aff. espinosai	Cube	Esmeraldas	Ecuador	0.409176, -79.674679	203.1	QCAZA58234	RDT0014	0.6	18	F	14_Sep_2014	3,5-I	_223AB-1	96549427.7
Dendrobatidae	Epipedobates aff. espinosai	Cube	Esmeraldas	Ecuador	0.409176, -79.674679	203.1	QCAZA58234	RDT0014	0.6	18	F	14_Sep_2014	3,5-I	_223AB-3	250138.2896
Dendrobatidae	Epipedobates aff. espinosai	Cube	Esmeraldas	Ecuador	0.409176, -79.674679	203.1	QCAZA58234	RDT0014	0.6	18	F	14_Sep_2014	3,5-I	_New221-5	5231440.586
Dendrobatidae	Epipedobates aff. espinosai	Cube	Esmeraldas	Ecuador	0.409176, -79.674679	203.1	QCAZA58234	RDT0014	0.6	18	F	14_Sep_2014	3,5-I	_New251-1	750018.0625
Dendrobatidae	Epipedobates aff. espinosai	Cube	Esmeraldas	Ecuador	0.409176, -79.674679	203.1	QCAZA58234	RDT0014	0.6	18	F	14_Sep_2014	3,5-I	_New279-1	753152.1076
Dendrobatidae	Epipedobates aff. espinosai	Cube	Esmeraldas	Ecuador	0.409176, -79.674679	203.1	QCAZA58234	RDT0014	0.6	18	F	14_Sep_2014	3,5-P	_197J-1	1948172.065
Dendrobatidae	Epipedobates aff. espinosai	Cube	Esmeraldas	Ecuador	0.409176, -79.674679	203.1	QCAZA58234	RDT0014	0.6	18	F	14_Sep_2014	3,5-P	_223H-1	311965.9809
Dendrobatidae	Epipedobates aff. espinosai	Cube	Esmeraldas	Ecuador	0.409176, -79.674679	203.1	QCAZA58234	RDT0014	0.6	18	F	14_Sep_2014	3,5-P	_223H-2	725890.8538
Dendrobatidae	Epipedobates aff. espinosai	Cube	Esmeraldas	Ecuador	0.409176, -79.674679	203.1	QCAZA58234	RDT0014	0.6	18	F	14_Sep_2014	3,5-P	_237R-1	9905227.215
Dendrobatidae	Epipedobates aff. espinosai	Cube	Esmeraldas	Ecuador	0.409176, -79.674679	203.1	QCAZA58234	RDT0014	0.6	18	F	14_Sep_2014	3,5-P	_251K-1	237125.2504
Dendrobatidae	Epipedobates aff. espinosai	Cube	Esmeraldas	Ecuador	0.409176, -79.674679	203.1	QCAZA58234	RDT0014	0.6	18	F	14_Sep_2014	4,6-Q	_195C-2	1107785.198
Dendrobatidae	Epipedobates aff. espinosai	Cube	Esmeraldas	Ecuador	0.409176, -79.674679	203.1	QCAZA58234	RDT0014	0.6	18	F	14_Sep_2014	4,6-Q	_New167-2	44250.69512
Dendrobatidae	Epipedobates aff. espinosai	Cube	Esmeraldas	Ecuador	0.409176, -79.674679	203.1	QCAZA58234	RDT0014	0.6	18	F	14_Sep_2014	3,5-P	_New255-2	969261.0686
Dendrobatidae	Epipedobates aff. espinosai	Cube	Esmeraldas	Ecuador	0.409176, -79.674679	203.1	QCAZA58234	RDT0014	0.6	18	F	14_Sep_2014	4,6-Q	_New221-8	280861.6974
Dendrobatidae	Epipedobates aff. espinosai	Cube	Esmeraldas	Ecuador	0.409176, -79.674679	203.1	QCAZA58234	RDT0014	0.6	18	F	14_Sep_2014	5,6,8-I	_195G-1	14331682.65
Dendrobatidae	Epipedobates aff. espinosai	Cube	Esmeraldas	Ecuador	0.409176, -79.674679	203.1	QCAZA58234	RDT0014	0.6	18	F	14_Sep_2014	5,6,8-I	_209C-2	38316456.13
Dendrobatidae	Epipedobates aff. espinosai	Cube	Esmeraldas	Ecuador	0.409176, -79.674679	203.1	QCAZA58234	RDT0014	0.6	18	F	14_Sep_2014	3,5-I	_195B-1	2915050.102
Dendrobatidae	Epipedobates aff. espinosai	Cube	Esmeraldas	Ecuador	0.409176, -79.674679	203.1	QCAZA58234	RDT0014	0.6	18	F	14_Sep_2014	1,4-Q	_257D-2	231439.2284
Dendrobatidae	Epipedobates aff. espinosai	Cube	Esmeraldas	Ecuador	0.409176, -79.674679	203.1	QCAZA58234	RDT0014	0.6	18	F	14_Sep_2014	2,6-Pip	_239L-1	337039.9208
Dendrobatidae	Epipedobates aff. espinosai	Cube	Esmeraldas	Ecuador	0.409176, -79.674679	203.1	QCAZA58234	RDT0014	0.6	18	F	14_Sep_2014	1,4-Q	_257D-1	5610528.361
Dendrobatidae	Hyloxalus awa	Valle Hermoso	Santo Domingo	Ecuador	-0.086217, -79.272098	315.1	QCAZA58241	RDT0021	0.7	18.58	ND	15_Sep_2014	Unclass	_New139-1	786588.9347
Dendrobatidae	Hyloxalus awa	Valle Hermoso	Santo Domingo	Ecuador	-0.086222, -79.272204	316.1	QCAZA58242	RDT0022	1	19.98	ND	15_Sep_2014	Unclass	_New139-1	777824.2528
Dendrobatidae	Hyloxalus awa	Valle Hermoso	Santo Domingo	Ecuador	-0.086147, -79.272045	299.1	QCAZA58243	RDT0023	0.8	17.8	ND	15_Sep_2014	Unclass	_New139-1	8888002.342
Dendrobatidae	Hyloxalus awa	Valle Hermoso	Santo Domingo	Ecuador	-0.086147, -79.272045	299.1	QCAZA58243	RDT0023	0.8	17.8	ND	15_Sep_2014	Unclass	_New209-2	362858.1455
Dendrobatidae	Hyloxalus awa	Valle Hermoso	Santo Domingo	Ecuador	-0.086147, -79.272045	299.1	QCAZA58243	RDT0023	0.8	17.8	ND	15_Sep_2014	Unclass	_New211-1	57870.55898
Dendrobatidae	Epipedobates aff. espinosai	Valle Hermoso	Santo Domingo	Ecuador	-0.085308, -79.273473	309.2	QCAZA58249	RDT0029	0.3	16.47	ND	16_Sep_2014	4,6-Q	_195C-2	1302519.116
Dendrobatidae	Epipedobates aff. espinosai	Valle Hermoso	Santo Domingo	Ecuador	-0.085308, -79.273473	309.2	QCAZA58249	RDT0029	0.3	16.47	ND	16_Sep_2014	3,5-P	_New211-2	746432.0235
Dendrobatidae	Epipedobates aff. espinosai	Valle Hermoso	Santo Domingo	Ecuador	-0.085308, -79.273473	309.2	QCAZA58249	RDT0029	0.3	16.47	ND	16_Sep_2014	3,5-P	_New255-2	108896.2543
Dendrobatidae	Epipedobates aff. espinosai	Valle Hermoso	Santo Domingo	Ecuador	-0.085308, -79.273473	309.2	QCAZA58249	RDT0029	0.3	16.47	ND	16_Sep_2014	5,6,8-I	_209C-1	1221572.903
Dendrobatidae	Epipedobates aff. espinosai	Valle Hermoso	Santo Domingo	Ecuador	-0.085308, -79.273473	309.2	QCAZA58249	RDT0029	0.3	16.47	ND	16_Sep_2014	5,6,8-I	_223C-1	19657719.13
Dendrobatidae	Epipedobates aff. espinosai	Valle Hermoso	Santo Domingo	Ecuador	-0.085308, -79.273473	309.2	QCAZA58249	RDT0029	0.3	16.47	ND	16_Sep_2014	5,6,8-I	_223C-2	2704646.467
Dendrobatidae	Epipedobates aff. espinosai	Valle Hermoso	Santo Domingo	Ecuador	-0.085308, -79.273473	309.2	QCAZA58249	RDT0029	0.3	16.47	ND	16_Sep_2014	5,6,8-I	_195G-1	1766478.538
Dendrobatidae	Epipedobates aff. espinosai	Valle Hermoso	Santo Domingo	Ecuador	-0.085308, -79.273473	309.2	QCAZA58249	RDT0029	0.3	16.47	ND	16_Sep_2014	5,6,8-I	_195G-3	609877.4895
Dendrobatidae	Epipedobates aff. espinosai	Valle Hermoso	Santo Domingo	Ecuador	-0.085308, -79.273473	309.2	QCAZA58249	RDT0029	0.3	16.47	ND	16_Sep_2014	3,5-P	_New233-1	746432.0235
Dendrobatidae	Epipedobates aff. espinosai	Valle Hermoso	Santo Domingo	Ecuador	-0.085308, -79.273473	309.2	QCAZA58249	RDT0029	0.3	16.47	ND	16_Sep_2014	5,6,8-I	_249H	89462.36193
Dendrobatidae	Epipedobates aff. espinosai	Valle Hermoso	Santo Domingo	Ecuador	-0.085308, -79.273473	309.2	QCAZA58249	RDT0029	0.3	16.47	ND	16_Sep_2014	5,6,8-I	_New181-2	1382841.449
Dendrobatidae	Epipedobates aff. espinosai	Valle Hermoso	Santo Domingo	Ecuador	-0.085308, -79.273473	309.2	QCAZA58249	RDT0029	0.3	16.47	ND	16_Sep_2014	5,6,8-I	_New265-5	205791.1245
Dendrobatidae	Epipedobates aff. espinosai	Valle Hermoso	Santo Domingo	Ecuador	-0.085308, -79.273473	309.2	QCAZA58249	RDT0029	0.3	16.47	ND	16_Sep_2014	5,6-I	_New167-4	625062.8463
Dendrobatidae	Epipedobates aff. espinosai	Valle Hermoso	Santo Domingo	Ecuador	-0.085308, -79.273473	309.2	QCAZA58249	RDT0029	0.3	16.47	ND	16_Sep_2014	5,8-I	_193M-1	125029.2898
Dendrobatidae	Epipedobates aff. espinosai	Valle Hermoso	Santo Domingo	Ecuador	-0.085308, -79.273473	309.2	QCAZA58249	RDT0029	0.3	16.47	ND	16_Sep_2014	5,8-I	_203A-1	144496.1296
Dendrobatidae	Epipedobates aff. espinosai	Valle Hermoso	Santo Domingo	Ecuador	-0.085308, -79.273473	309.2	QCAZA58249	RDT0029	0.3	16.47	ND	16_Sep_2014	5,8-I	_203A-4	147983.5932
Dendrobatidae	Epipedobates aff. espinosai	Valle Hermoso	Santo Domingo	Ecuador	-0.085308, -79.273473	309.2	QCAZA58249	RDT0029	0.3	16.47	ND	16_Sep_2014	5,8-I	_207A-1	12942919.85
Dendrobatidae	Epipedobates aff. espinosai	Valle Hermoso	Santo Domingo	Ecuador	-0.085308, -79.273473	309.2	QCAZA58249	RDT0029	0.3	16.47	ND	16_Sep_2014	5,6,8-I	_231B-1	160217.1034
Dendrobatidae	Epipedobates aff. espinosai	Valle Hermoso	Santo Domingo	Ecuador	-0.085308, -79.273473	309.2	QCAZA58249	RDT0029	0.3	16.47	ND	16_Sep_2014	5,6,8-I	_231B-3	308783.8865
Dendrobatidae	Epipedobates aff. espinosai	Valle Hermoso	Santo Domingo	Ecuador	-0.085308, -79.273473	309.2	QCAZA58249	RDT0029	0.3	16.47	ND	16_Sep_2014	5,6,8-I	_235E-2	160217.1034
Dendrobatidae	Epipedobates aff. espinosai	Valle Hermoso	Santo Domingo	Ecuador	-0.085308, -79.273473	309.2	QCAZA58249	RDT0029	0.3	16.47	ND	16_Sep_2014	5,6,8-I	_235E-3	535473.3418
Dendrobatidae	Epipedobates aff. espinosai	Valle Hermoso	Santo Domingo	Ecuador	-0.085308, -79.273473	309.2	QCAZA58249	RDT0029	0.3	16.47	ND	16_Sep_2014	5,8-I	_219F/219L-1	390176.6682
Dendrobatidae	Epipedobates aff. espinosai	Valle Hermoso	Santo Domingo	Ecuador	-0.085308, -79.273473	309.2	QCAZA58249	RDT0029	0.3	16.47	ND	16_Sep_2014	5,8-I	_219F/219L-2	2545849.945
Dendrobatidae	Epipedobates aff. espinosai	Valle Hermoso	Santo Domingo	Ecuador	-0.085308, -79.273473	309.2	QCAZA58249	RDT0029	0.3	16.47	ND	16_Sep_2014	5,8-I	_223D-4	648848.9287
Dendrobatidae	Epipedobates aff. espinosai	Valle Hermoso	Santo Domingo	Ecuador	-0.085308, -79.273473	309.2	QCAZA58249	RDT0029	0.3	16.47	ND	16_Sep_2014	5,8-I	_225D-1	648848.9287
Dendrobatidae	Epipedobates aff. espinosai	Valle Hermoso	Santo Domingo	Ecuador	-0.085308, -79.273473	309.2	QCAZA58249	RDT0029	0.3	16.47	ND	16_Sep_2014	5,8-I	_231C-1	649082.4653
Dendrobatidae	Epipedobates aff. espinosai	Valle Hermoso	Santo Domingo	Ecuador	-0.085308, -79.273473	309.2	QCAZA58249	RDT0029	0.3	16.47	ND	16_Sep_2014	5,8-I	_231C-2	1346973.118
Dendrobatidae	Epipedobates aff. espinosai	Valle Hermoso	Santo Domingo	Ecuador	-0.085308, -79.273473	309.2	QCAZA58249	RDT0029	0.3	16.47	ND	16_Sep_2014	5,8-I	_231C-3	885262.9923
Dendrobatidae	Epipedobates aff. espinosai	Valle Hermoso	Santo Domingo	Ecuador	-0.085308, -79.273473	309.2	QCAZA58249	RDT0029	0.3	16.47	ND	16_Sep_2014	5,8-I	_231C-4	550623.561
Dendrobatidae	Epipedobates aff. espinosai	Valle Hermoso	Santo Domingo	Ecuador	-0.085308, -79.273473	309.2	QCAZA58249	RDT0029	0.3	16.47	ND	16_Sep_2014	5,8-I	_233M-1	1342243.481
Dendrobatidae	Epipedobates aff. espinosai	Valle Hermoso	Santo Domingo	Ecuador	-0.085308, -79.273473	309.2	QCAZA58249	RDT0029	0.3	16.47	ND	16_Sep_2014	5,8-I	_235B-3	1805341.34
Dendrobatidae	Epipedobates aff. espinosai	Valle Hermoso	Santo Domingo	Ecuador	-0.085308, -79.273473	309.2	QCAZA58249	RDT0029	0.3	16.47	ND	16_Sep_2014	5,8-I	_239U-1	75336.08922
Dendrobatidae	Epipedobates aff. espinosai	Valle Hermoso	Santo Domingo	Ecuador	-0.085308, -79.273473	309.2	QCAZA58249	RDT0029	0.3	16.47	ND	16_Sep_2014	5,8-I	_241F-1	250071.3632
Dendrobatidae	Epipedobates aff. espinosai	Valle Hermoso	Santo Domingo	Ecuador	-0.085308, -79.273473	309.2	QCAZA58249	RDT0029	0.3	16.47	ND	16_Sep_2014	5,8-I	_243B-2	499817.2591
Dendrobatidae	Epipedobates aff. espinosai	Valle Hermoso	Santo Domingo	Ecuador	-0.085308, -79.273473	309.2	QCAZA58249	RDT0029	0.3	16.47	ND	16_Sep_2014	5,8-I	_247E-2	84699.72245
Dendrobatidae	Epipedobates aff. espinosai	Valle Hermoso	Santo Domingo	Ecuador	-0.085308, -79.273473	309.2	QCAZA58249	RDT0029	0.3	16.47	ND	16_Sep_2014	5,8-I	_249O-1	84688.61205
Dendrobatidae	Epipedobates aff. espinosai	Valle Hermoso	Santo Domingo	Ecuador	-0.085308, -79.273473	309.2	QCAZA58249	RDT0029	0.3	16.47	ND	16_Sep_2014	5,8-I	_251B-2	617051.4333
Dendrobatidae	Epipedobates aff. espinosai	Valle Hermoso	Santo Domingo	Ecuador	-0.085308, -79.273473	309.2	QCAZA58249	RDT0029	0.3	16.47	ND	16_Sep_2014	DHQ	_195J-1	330739.2168
Dendrobatidae	Epipedobates aff. espinosai	Valle Hermoso	Santo Domingo	Ecuador	-0.085308, -79.273473	309.2	QCAZA58249	RDT0029	0.3	16.47	ND	16_Sep_2014	DHQ	_223Q-1	2545729.434
Dendrobatidae	Epipedobates aff. espinosai	Valle Hermoso	Santo Domingo	Ecuador	-0.085308, -79.273473	309.2	QCAZA58249	RDT0029	0.3	16.47	ND	16_Sep_2014	DHQ	_237U(NH)	22466.00565
Dendrobatidae	Epipedobates aff. espinosai	Valle Hermoso	Santo Domingo	Ecuador	-0.085308, -79.273473	309.2	QCAZA58249	RDT0029	0.3	16.47	ND	16_Sep_2014	DHQ	_243A-2	36324.88218
Dendrobatidae	Epipedobates aff. espinosai	Valle Hermoso	Santo Domingo	Ecuador	-0.085308, -79.273473	309.2	QCAZA58249	RDT0029	0.3	16.47	ND	16_Sep_2014	DHQ	_243A-3	361171.8627
Dendrobatidae	Epipedobates aff. espinosai	Valle Hermoso	Santo Domingo	Ecuador	-0.085308, -79.273473	309.2	QCAZA58249	RDT0029	0.3	16.47	ND	16_Sep_2014	1,4-Q	_255B-1	462918.0383
Dendrobatidae	Epipedobates aff. espinosai	Valle Hermoso	Santo Domingo	Ecuador	-0.085308, -79.273473	309.2	QCAZA58249	RDT0029	0.3	16.47	ND	16_Sep_2014	1,4-Q	_257D-2	229815.4547
Dendrobatidae	Epipedobates aff. espinosai	Valle Hermoso	Santo Domingo	Ecuador	-0.085308, -79.273473	309.2	QCAZA58249	RDT0029	0.3	16.47	ND	16_Sep_2014	2,6-Pip	_239L-1	5324679.848
Dendrobatidae	Epipedobates aff. espinosai	Valle Hermoso	Santo Domingo	Ecuador	-0.085308, -79.273473	309.2	QCAZA58249	RDT0029	0.3	16.47	ND	16_Sep_2014	3,5-I	_195B-2	1013043.087
Dendrobatidae	Epipedobates aff. espinosai	Valle Hermoso	Santo Domingo	Ecuador	-0.085308, -79.273473	309.2	QCAZA58249	RDT0029	0.3	16.47	ND	16_Sep_2014	3,5-I	_195I-2	125029.2898
Dendrobatidae	Epipedobates aff. espinosai	Valle Hermoso	Santo Domingo	Ecuador	-0.085308, -79.273473	309.2	QCAZA58249	RDT0029	0.3	16.47	ND	16_Sep_2014	5,8-I	_207A-4	153097.0504
Dendrobatidae	Epipedobates aff. espinosai	Valle Hermoso	Santo Domingo	Ecuador	-0.085308, -79.273473	309.2	QCAZA58249	RDT0029	0.3	16.47	ND	16_Sep_2014	5,8-I	_207A-5	146375.6377
Dendrobatidae	Epipedobates aff. espinosai	Valle Hermoso	Santo Domingo	Ecuador	-0.085308, -79.273473	309.2	QCAZA58249	RDT0029	0.3	16.47	ND	16_Sep_2014	5,8-I	_217B-1	388718.343
Dendrobatidae	Epipedobates aff. espinosai	Valle Hermoso	Santo Domingo	Ecuador	-0.085308, -79.273473	309.2	QCAZA58249	RDT0029	0.3	16.47	ND	16_Sep_2014	5,8-I	_217B-3	160217.1034
Dendrobatidae	Epipedobates aff. espinosai	Valle Hermoso	Santo Domingo	Ecuador	-0.085308, -79.273473	309.2	QCAZA58249	RDT0029	0.3	16.47	ND	16_Sep_2014	5,8-I	_217B-5	315762.395
Dendrobatidae	Epipedobates aff. espinosai	Valle Hermoso	Santo Domingo	Ecuador	-0.085308, -79.273473	309.2	QCAZA58249	RDT0029	0.3	16.47	ND	16_Sep_2014	3,5-I	_275C-1	12948015.03
Dendrobatidae	Epipedobates aff. espinosai	Valle Hermoso	Santo Domingo	Ecuador	-0.085308, -79.273473	309.2	QCAZA58249	RDT0029	0.3	16.47	ND	16_Sep_2014	3,5-I	_New209-1	134104.2505
Dendrobatidae	Epipedobates aff. espinosai	Valle Hermoso	Santo Domingo	Ecuador	-0.085308, -79.273473	309.2	QCAZA58249	RDT0029	0.3	16.47	ND	16_Sep_2014	3,5-I	_New251-3	887150.0628
Dendrobatidae	Epipedobates aff. espinosai	Valle Hermoso	Santo Domingo	Ecuador	-0.085308, -79.273473	309.2	QCAZA58249	RDT0029	0.3	16.47	ND	16_Sep_2014	3,5-P	_195F-1	8642755.881
Dendrobatidae	Epipedobates aff. espinosai	Valle Hermoso	Santo Domingo	Ecuador	-0.085308, -79.273473	309.2	QCAZA58249	RDT0029	0.3	16.47	ND	16_Sep_2014	3,5-P	_235B-4	885314.7825
Dendrobatidae	Epipedobates aff. espinosai	Valle Hermoso	Santo Domingo	Ecuador	-0.085308, -79.273473	309.2	QCAZA58249	RDT0029	0.3	16.47	ND	16_Sep_2014	3,5-P	_237G-1	104095.3991
Dendrobatidae	Epipedobates aff. espinosai	Valle Hermoso	Santo Domingo	Ecuador	-0.085308, -79.273473	309.2	QCAZA58249	RDT0029	0.3	16.47	ND	16_Sep_2014	3,5-P	_237R-1	2471233.043
Dendrobatidae	Epipedobates aff. espinosai	Valle Hermoso	Santo Domingo	Ecuador	-0.085308, -79.273473	309.2	QCAZA58249	RDT0029	0.3	16.47	ND	16_Sep_2014	Unclass	_New253-1	22510.34317
Dendrobatidae	Epipedobates aff. espinosai	Valle Hermoso	Santo Domingo	Ecuador	-0.085308, -79.273473	309.2	QCAZA58249	RDT0029	0.3	16.47	ND	16_Sep_2014	Unclass	_New253-2	217422.0701
Dendrobatidae	Epipedobates aff. espinosai	Valle Hermoso	Santo Domingo	Ecuador	-0.085308, -79.273473	309.2	QCAZA58249	RDT0029	0.3	16.47	ND	16_Sep_2014	Unclass	_New267-2	10820.47455
Dendrobatidae	Epipedobates aff. espinosai	Valle Hermoso	Santo Domingo	Ecuador	-0.085308, -79.273473	309.2	QCAZA58249	RDT0029	0.3	16.47	ND	16_Sep_2014	aPTX	_New323-1	529207.0139
Dendrobatidae	Epipedobates aff. espinosai	Valle Hermoso	Santo Domingo	Ecuador	-0.085308, -79.273473	309.2	QCAZA58249	RDT0029	0.3	16.47	ND	16_Sep_2014	Tricyclic	_193B-2	462984.8747
Dendrobatidae	Epipedobates aff. espinosai	Valle Hermoso	Santo Domingo	Ecuador	-0.085308, -79.273473	309.2	QCAZA58249	RDT0029	0.3	16.47	ND	16_Sep_2014	Tricyclic	_193C-1	203059.8562
Dendrobatidae	Epipedobates aff. espinosai	Valle Hermoso	Santo Domingo	Ecuador	-0.085308, -79.273473	309.2	QCAZA58249	RDT0029	0.3	16.47	ND	16_Sep_2014	1,4-Q	_217B-4	529634.5899
Dendrobatidae	Epipedobates aff. espinosai	Valle Hermoso	Santo Domingo	Ecuador	-0.085308, -79.273473	309.2	QCAZA58249	RDT0029	0.3	16.47	ND	16_Sep_2014	1,4-Q	_231A-1	142765.3512
Dendrobatidae	Epipedobates aff. espinosai	Valle Hermoso	Santo Domingo	Ecuador	-0.085308, -79.273473	309.2	QCAZA58249	RDT0029	0.3	16.47	ND	16_Sep_2014	1,4-Q	_231A-2	87302.90937
Dendrobatidae	Epipedobates aff. espinosai	Valle Hermoso	Santo Domingo	Ecuador	-0.085308, -79.273473	309.2	QCAZA58249	RDT0029	0.3	16.47	ND	16_Sep_2014	1,4-Q	_231A-4	57665.92272
Dendrobatidae	Epipedobates aff. espinosai	Valle Hermoso	Santo Domingo	Ecuador	-0.085308, -79.273473	309.2	QCAZA58249	RDT0029	0.3	16.47	ND	16_Sep_2014	1,4-Q	_233A-1	147207.547
Dendrobatidae	Epipedobates aff. espinosai	Valle Hermoso	Santo Domingo	Ecuador	-0.085308, -79.273473	309.2	QCAZA58249	RDT0029	0.3	16.47	ND	16_Sep_2014	Unclass	_New233-5	62715.44356
Dendrobatidae	Epipedobates aff. espinosai	Valle Hermoso	Santo Domingo	Ecuador	-0.085308, -79.273473	309.2	QCAZA58249	RDT0029	0.3	16.47	ND	16_Sep_2014	Unclass	_New235-3	312564.5982
Dendrobatidae	Epipedobates aff. espinosai	Valle Hermoso	Santo Domingo	Ecuador	-0.085308, -79.273473	309.2	QCAZA58249	RDT0029	0.3	16.47	ND	16_Sep_2014	PTX	_237A-1	252379.2601
Dendrobatidae	Epipedobates aff. espinosai	Valle Hermoso	Santo Domingo	Ecuador	-0.085308, -79.273473	309.2	QCAZA58249	RDT0029	0.3	16.47	ND	16_Sep_2014	Pip	_225I-2	124091.4915
Dendrobatidae	Epipedobates aff. espinosai	Valle Hermoso	Santo Domingo	Ecuador	-0.085308, -79.273473	309.2	QCAZA58249	RDT0029	0.3	16.47	ND	16_Sep_2014	Tricyclic	_245J-2	155272.8033
Dendrobatidae	Epipedobates aff. espinosai	Valle Hermoso	Santo Domingo	Ecuador	-0.085308, -79.273473	309.2	QCAZA58249	RDT0029	0.3	16.47	ND	16_Sep_2014	Unclass	_235R-1	251470.3208
Dendrobatidae	Epipedobates aff. espinosai	Valle Hermoso	Santo Domingo	Ecuador	-0.085308, -79.273473	309.2	QCAZA58249	RDT0029	0.3	16.47	ND	16_Sep_2014	DHQ	_New239-7	89942.05464
Dendrobatidae	Epipedobates aff. espinosai	Valle Hermoso	Santo Domingo	Ecuador	-0.085308, -79.273473	309.2	QCAZA58249	RDT0029	0.3	16.47	ND	16_Sep_2014	Dehydro-5,8-I	_New229-1	87055.1868
Dendrobatidae	Epipedobates aff. espinosai	Valle Hermoso	Santo Domingo	Ecuador	-0.085308, -79.273473	309.2	QCAZA58249	RDT0029	0.3	16.47	ND	16_Sep_2014	DeoxyPTX	_221M/S-1	1919193.395
Dendrobatidae	Epipedobates aff. espinosai	Valle Hermoso	Santo Domingo	Ecuador	-0.085308, -79.273473	309.2	QCAZA58249	RDT0029	0.3	16.47	ND	16_Sep_2014	HO-5,6,8-I	_239F-1	124479.5467
Dendrobatidae	Epipedobates aff. espinosai	Valle Hermoso	Santo Domingo	Ecuador	-0.085308, -79.273473	309.2	QCAZA58249	RDT0029	0.3	16.47	ND	16_Sep_2014	HO-5,6,8-I	_239F-2	197287.6134
Dendrobatidae	Epipedobates aff. espinosai	Valle Hermoso	Santo Domingo	Ecuador	-0.085308, -79.273473	309.2	QCAZA58249	RDT0029	0.3	16.47	ND	16_Sep_2014	HO-5,6,8-I	_New225-1	100627.4951
Dendrobatidae	Epipedobates aff. espinosai	Valle Hermoso	Santo Domingo	Ecuador	-0.085308, -79.273473	309.2	QCAZA58249	RDT0029	0.3	16.47	ND	16_Sep_2014	HTX	_239H	73325.7199
Dendrobatidae	Oophaga sylvatica	Villa Hermosa	Santo Domingo	Ecuador	-0.268356, -79.12051	633.2	QCAZA58255	RDT0035	1.9	29.46	ND	17_Sep_2014	5,8-I	_247E-2	105443856.9
Dendrobatidae	Oophaga sylvatica	Villa Hermosa	Santo Domingo	Ecuador	-0.268356, -79.12051	633.2	QCAZA58255	RDT0035	1.9	29.46	ND	17_Sep_2014	5,8-I	_247E-3	12656940.02
Dendrobatidae	Oophaga sylvatica	Villa Hermosa	Santo Domingo	Ecuador	-0.268356, -79.12051	633.2	QCAZA58255	RDT0035	1.9	29.46	ND	17_Sep_2014	5,8-I	_249O-1	105444521.2
Dendrobatidae	Oophaga sylvatica	Villa Hermosa	Santo Domingo	Ecuador	-0.268356, -79.12051	633.2	QCAZA58255	RDT0035	1.9	29.46	ND	17_Sep_2014	5,8-I	_249O-2	10530904.11
Dendrobatidae	Oophaga sylvatica	Villa Hermosa	Santo Domingo	Ecuador	-0.268356, -79.12051	633.2	QCAZA58255	RDT0035	1.9	29.46	ND	17_Sep_2014	5,8-I	_251B-2	2430160.411
Dendrobatidae	Oophaga sylvatica	Villa Hermosa	Santo Domingo	Ecuador	-0.268356, -79.12051	633.2	QCAZA58255	RDT0035	1.9	29.46	ND	17_Sep_2014	5,8-I	_251N-1	4267033.81
Dendrobatidae	Oophaga sylvatica	Villa Hermosa	Santo Domingo	Ecuador	-0.268356, -79.12051	633.2	QCAZA58255	RDT0035	1.9	29.46	ND	17_Sep_2014	5,8-I	_245B-1	13416716.88
Dendrobatidae	Oophaga sylvatica	Villa Hermosa	Santo Domingo	Ecuador	-0.268356, -79.12051	633.2	QCAZA58255	RDT0035	1.9	29.46	ND	17_Sep_2014	5,8-I	_New221-4	23535888.86
Dendrobatidae	Oophaga sylvatica	Villa Hermosa	Santo Domingo	Ecuador	-0.268356, -79.12051	633.2	QCAZA58255	RDT0035	1.9	29.46	ND	17_Sep_2014	5,8-I	_New237-2	32582915.95
Dendrobatidae	Oophaga sylvatica	Villa Hermosa	Santo Domingo	Ecuador	-0.268356, -79.12051	633.2	QCAZA58255	RDT0035	1.9	29.46	ND	17_Sep_2014	5,8-I	_New237-8	2353432.643
Dendrobatidae	Oophaga sylvatica	Villa Hermosa	Santo Domingo	Ecuador	-0.268356, -79.12051	633.2	QCAZA58255	RDT0035	1.9	29.46	ND	17_Sep_2014	5,8-I	_New247-2	1275146.196
Dendrobatidae	Oophaga sylvatica	Villa Hermosa	Santo Domingo	Ecuador	-0.268356, -79.12051	633.2	QCAZA58255	RDT0035	1.9	29.46	ND	17_Sep_2014	5,8-I	_New249-3	47302383.99
Dendrobatidae	Oophaga sylvatica	Villa Hermosa	Santo Domingo	Ecuador	-0.268356, -79.12051	633.2	QCAZA58255	RDT0035	1.9	29.46	ND	17_Sep_2014	5,8-I	_New207-2	3594985.199
Dendrobatidae	Oophaga sylvatica	Villa Hermosa	Santo Domingo	Ecuador	-0.268356, -79.12051	633.2	QCAZA58255	RDT0035	1.9	29.46	ND	17_Sep_2014	5,8-I	_237H-1	3643660.326
Dendrobatidae	Oophaga sylvatica	Villa Hermosa	Santo Domingo	Ecuador	-0.268356, -79.12051	633.2	QCAZA58255	RDT0035	1.9	29.46	ND	17_Sep_2014	5,8-I	_237H-2	2153767.799
Dendrobatidae	Oophaga sylvatica	Villa Hermosa	Santo Domingo	Ecuador	-0.268356, -79.12051	633.2	QCAZA58255	RDT0035	1.9	29.46	ND	17_Sep_2014	5,6,8-I	_223C-4	1812347.858
Dendrobatidae	Oophaga sylvatica	Villa Hermosa	Santo Domingo	Ecuador	-0.268356, -79.12051	633.2	QCAZA58255	RDT0035	1.9	29.46	ND	17_Sep_2014	5,6,8-I	_231B-1	3287205.556
Dendrobatidae	Oophaga sylvatica	Villa Hermosa	Santo Domingo	Ecuador	-0.268356, -79.12051	633.2	QCAZA58255	RDT0035	1.9	29.46	ND	17_Sep_2014	5,6,8-I	_231B-5	1372643.019
Dendrobatidae	Oophaga sylvatica	Villa Hermosa	Santo Domingo	Ecuador	-0.268356, -79.12051	633.2	QCAZA58255	RDT0035	1.9	29.46	ND	17_Sep_2014	5,6,8-I	_235E-2	3287205.556
Dendrobatidae	Oophaga sylvatica	Villa Hermosa	Santo Domingo	Ecuador	-0.268356, -79.12051	633.2	QCAZA58255	RDT0035	1.9	29.46	ND	17_Sep_2014	5,6,8-I	_237L-1	50698339.75
Dendrobatidae	Oophaga sylvatica	Villa Hermosa	Santo Domingo	Ecuador	-0.268356, -79.12051	633.2	QCAZA58255	RDT0035	1.9	29.46	ND	17_Sep_2014	5,6,8-I	_237L-3	4543111.696
Dendrobatidae	Oophaga sylvatica	Villa Hermosa	Santo Domingo	Ecuador	-0.268356, -79.12051	633.2	QCAZA58255	RDT0035	1.9	29.46	ND	17_Sep_2014	5,6,8-I	_245G-1	2176779.217
Dendrobatidae	Oophaga sylvatica	Villa Hermosa	Santo Domingo	Ecuador	-0.268356, -79.12051	633.2	QCAZA58255	RDT0035	1.9	29.46	ND	17_Sep_2014	5,6,8-I	_249H	103997976.6
Dendrobatidae	Oophaga sylvatica	Villa Hermosa	Santo Domingo	Ecuador	-0.268356, -79.12051	633.2	QCAZA58255	RDT0035	1.9	29.46	ND	17_Sep_2014	5,6,8-I	_251T	1812347.858
Dendrobatidae	Oophaga sylvatica	Villa Hermosa	Santo Domingo	Ecuador	-0.268356, -79.12051	633.2	QCAZA58255	RDT0035	1.9	29.46	ND	17_Sep_2014	5,8-I	_New277-2	1494099.739
Dendrobatidae	Oophaga sylvatica	Villa Hermosa	Santo Domingo	Ecuador	-0.268356, -79.12051	633.2	QCAZA58255	RDT0035	1.9	29.46	ND	17_Sep_2014	5-I	_New221-2	1585557.113
Dendrobatidae	Oophaga sylvatica	Villa Hermosa	Santo Domingo	Ecuador	-0.268356, -79.12051	633.2	QCAZA58255	RDT0035	1.9	29.46	ND	17_Sep_2014	5-I	_New245-1	618562.629
Dendrobatidae	Oophaga sylvatica	Villa Hermosa	Santo Domingo	Ecuador	-0.268356, -79.12051	633.2	QCAZA58255	RDT0035	1.9	29.46	ND	17_Sep_2014	5,8-I	_207A-3	13427606.53
Dendrobatidae	Oophaga sylvatica	Villa Hermosa	Santo Domingo	Ecuador	-0.268356, -79.12051	633.2	QCAZA58255	RDT0035	1.9	29.46	ND	17_Sep_2014	5,8-I	_207A-4	5519165.975
Dendrobatidae	Oophaga sylvatica	Villa Hermosa	Santo Domingo	Ecuador	-0.268356, -79.12051	633.2	QCAZA58255	RDT0035	1.9	29.46	ND	17_Sep_2014	5,8-I	_207A-5	5429248.125
Dendrobatidae	Oophaga sylvatica	Villa Hermosa	Santo Domingo	Ecuador	-0.268356, -79.12051	633.2	QCAZA58255	RDT0035	1.9	29.46	ND	17_Sep_2014	5,8-I	_209B-1	336645815.2
Dendrobatidae	Oophaga sylvatica	Villa Hermosa	Santo Domingo	Ecuador	-0.268356, -79.12051	633.2	QCAZA58255	RDT0035	1.9	29.46	ND	17_Sep_2014	5,8-I	_217B-2	10090148.65
Dendrobatidae	Oophaga sylvatica	Villa Hermosa	Santo Domingo	Ecuador	-0.268356, -79.12051	633.2	QCAZA58255	RDT0035	1.9	29.46	ND	17_Sep_2014	5,8-I	_217B-3	3287205.556
Dendrobatidae	Oophaga sylvatica	Villa Hermosa	Santo Domingo	Ecuador	-0.268356, -79.12051	633.2	QCAZA58255	RDT0035	1.9	29.46	ND	17_Sep_2014	5,8-I	_223D-2	4103229.454
Dendrobatidae	Oophaga sylvatica	Villa Hermosa	Santo Domingo	Ecuador	-0.268356, -79.12051	633.2	QCAZA58255	RDT0035	1.9	29.46	ND	17_Sep_2014	5,8-I	_223D-4	98501247.43
Dendrobatidae	Oophaga sylvatica	Villa Hermosa	Santo Domingo	Ecuador	-0.268356, -79.12051	633.2	QCAZA58255	RDT0035	1.9	29.46	ND	17_Sep_2014	5,8-I	_223J-1	170033394.9
Dendrobatidae	Oophaga sylvatica	Villa Hermosa	Santo Domingo	Ecuador	-0.268356, -79.12051	633.2	QCAZA58255	RDT0035	1.9	29.46	ND	17_Sep_2014	5,8-I	_225D-1	98501247.43
Dendrobatidae	Oophaga sylvatica	Villa Hermosa	Santo Domingo	Ecuador	-0.268356, -79.12051	633.2	QCAZA58255	RDT0035	1.9	29.46	ND	17_Sep_2014	5,8-I	_231C-1	98499914.07
Dendrobatidae	Oophaga sylvatica	Villa Hermosa	Santo Domingo	Ecuador	-0.268356, -79.12051	633.2	QCAZA58255	RDT0035	1.9	29.46	ND	17_Sep_2014	5,8-I	_231C-2	323839379.3
Dendrobatidae	Oophaga sylvatica	Villa Hermosa	Santo Domingo	Ecuador	-0.268356, -79.12051	633.2	QCAZA58255	RDT0035	1.9	29.46	ND	17_Sep_2014	5,8-I	_231C-3	15210240.44
Dendrobatidae	Oophaga sylvatica	Villa Hermosa	Santo Domingo	Ecuador	-0.268356, -79.12051	633.2	QCAZA58255	RDT0035	1.9	29.46	ND	17_Sep_2014	5,8-I	_231C-4	15075306.9
Dendrobatidae	Oophaga sylvatica	Villa Hermosa	Santo Domingo	Ecuador	-0.268356, -79.12051	633.2	QCAZA58255	RDT0035	1.9	29.46	ND	17_Sep_2014	5,8-I	_233M-1	323402222.2
Dendrobatidae	Oophaga sylvatica	Villa Hermosa	Santo Domingo	Ecuador	-0.268356, -79.12051	633.2	QCAZA58255	RDT0035	1.9	29.46	ND	17_Sep_2014	5,8-I	_235B-1	3943068.128
Dendrobatidae	Oophaga sylvatica	Villa Hermosa	Santo Domingo	Ecuador	-0.268356, -79.12051	633.2	QCAZA58255	RDT0035	1.9	29.46	ND	17_Sep_2014	3,5-I	_New339-1	1698966.658
Dendrobatidae	Oophaga sylvatica	Villa Hermosa	Santo Domingo	Ecuador	-0.268356, -79.12051	633.2	QCAZA58255	RDT0035	1.9	29.46	ND	17_Sep_2014	3,5-P	_221Q-1	8510022.257
Dendrobatidae	Oophaga sylvatica	Villa Hermosa	Santo Domingo	Ecuador	-0.268356, -79.12051	633.2	QCAZA58255	RDT0035	1.9	29.46	ND	17_Sep_2014	3,5-P	_223H-1	4513166.291
Dendrobatidae	Oophaga sylvatica	Villa Hermosa	Santo Domingo	Ecuador	-0.268356, -79.12051	633.2	QCAZA58255	RDT0035	1.9	29.46	ND	17_Sep_2014	3,5-P	_235B-4	15212453
Dendrobatidae	Oophaga sylvatica	Villa Hermosa	Santo Domingo	Ecuador	-0.268356, -79.12051	633.2	QCAZA58255	RDT0035	1.9	29.46	ND	17_Sep_2014	3,5-P	_237R-1	117425288.5
Dendrobatidae	Oophaga sylvatica	Villa Hermosa	Santo Domingo	Ecuador	-0.268356, -79.12051	633.2	QCAZA58255	RDT0035	1.9	29.46	ND	17_Sep_2014	3,5-P	_239CD-3	729275.4371
Dendrobatidae	Oophaga sylvatica	Villa Hermosa	Santo Domingo	Ecuador	-0.268356, -79.12051	633.2	QCAZA58255	RDT0035	1.9	29.46	ND	17_Sep_2014	3,5-P	_239K-1	1007403.932
Dendrobatidae	Oophaga sylvatica	Villa Hermosa	Santo Domingo	Ecuador	-0.268356, -79.12051	633.2	QCAZA58255	RDT0035	1.9	29.46	ND	17_Sep_2014	3,5-P	_239K-3	619913.4235
Dendrobatidae	Oophaga sylvatica	Villa Hermosa	Santo Domingo	Ecuador	-0.268356, -79.12051	633.2	QCAZA58255	RDT0035	1.9	29.46	ND	17_Sep_2014	3,5-P	_251K-2	838388.6692
Dendrobatidae	Oophaga sylvatica	Villa Hermosa	Santo Domingo	Ecuador	-0.268356, -79.12051	633.2	QCAZA58255	RDT0035	1.9	29.46	ND	17_Sep_2014	3,5-P	_251O-1	277143.8846
Dendrobatidae	Oophaga sylvatica	Villa Hermosa	Santo Domingo	Ecuador	-0.268356, -79.12051	633.2	QCAZA58255	RDT0035	1.9	29.46	ND	17_Sep_2014	3,5-P	_New211-2	630883.7565
Dendrobatidae	Oophaga sylvatica	Villa Hermosa	Santo Domingo	Ecuador	-0.268356, -79.12051	633.2	QCAZA58255	RDT0035	1.9	29.46	ND	17_Sep_2014	3,5-P	_New221-3	16839476.9
Dendrobatidae	Oophaga sylvatica	Villa Hermosa	Santo Domingo	Ecuador	-0.268356, -79.12051	633.2	QCAZA58255	RDT0035	1.9	29.46	ND	17_Sep_2014	3,5-P	_New233-1	630883.7565
Dendrobatidae	Oophaga sylvatica	Villa Hermosa	Santo Domingo	Ecuador	-0.268356, -79.12051	633.2	QCAZA58255	RDT0035	1.9	29.46	ND	17_Sep_2014	3Pyr	_277D-1	10711116.03
Dendrobatidae	Oophaga sylvatica	Villa Hermosa	Santo Domingo	Ecuador	-0.268356, -79.12051	633.2	QCAZA58255	RDT0035	1.9	29.46	ND	17_Sep_2014	3Pyr	_New281-3	7762235.166
Dendrobatidae	Oophaga sylvatica	Villa Hermosa	Santo Domingo	Ecuador	-0.268356, -79.12051	633.2	QCAZA58255	RDT0035	1.9	29.46	ND	17_Sep_2014	4,6-Q	_New221-8	2158872.952
Dendrobatidae	Oophaga sylvatica	Villa Hermosa	Santo Domingo	Ecuador	-0.268356, -79.12051	633.2	QCAZA58255	RDT0035	1.9	29.46	ND	17_Sep_2014	5,6,8-I	_195G-2	89059025.73
Dendrobatidae	Oophaga sylvatica	Villa Hermosa	Santo Domingo	Ecuador	-0.268356, -79.12051	633.2	QCAZA58255	RDT0035	1.9	29.46	ND	17_Sep_2014	5,6,8-I	_209C-3	8449045.239
Dendrobatidae	Oophaga sylvatica	Villa Hermosa	Santo Domingo	Ecuador	-0.268356, -79.12051	633.2	QCAZA58255	RDT0035	1.9	29.46	ND	17_Sep_2014	5,6,8-I	_221P-1	2155206.898
Dendrobatidae	Oophaga sylvatica	Villa Hermosa	Santo Domingo	Ecuador	-0.268356, -79.12051	633.2	QCAZA58255	RDT0035	1.9	29.46	ND	17_Sep_2014	5,6,8-I	_221P-2	2942048.341
Dendrobatidae	Oophaga sylvatica	Villa Hermosa	Santo Domingo	Ecuador	-0.268356, -79.12051	633.2	QCAZA58255	RDT0035	1.9	29.46	ND	17_Sep_2014	5,6,8-I	_223C-1	2249276368
Dendrobatidae	Oophaga sylvatica	Villa Hermosa	Santo Domingo	Ecuador	-0.268356, -79.12051	633.2	QCAZA58255	RDT0035	1.9	29.46	ND	17_Sep_2014	5,6,8-I	_223C-2	14927940.92
Dendrobatidae	Oophaga sylvatica	Villa Hermosa	Santo Domingo	Ecuador	-0.268356, -79.12051	633.2	QCAZA58255	RDT0035	1.9	29.46	ND	17_Sep_2014	DHQ	_219A-3	2147220.666
Dendrobatidae	Oophaga sylvatica	Villa Hermosa	Santo Domingo	Ecuador	-0.268356, -79.12051	633.2	QCAZA58255	RDT0035	1.9	29.46	ND	17_Sep_2014	DHQ	_223F-1	923949.3623
Dendrobatidae	Oophaga sylvatica	Villa Hermosa	Santo Domingo	Ecuador	-0.268356, -79.12051	633.2	QCAZA58255	RDT0035	1.9	29.46	ND	17_Sep_2014	DHQ	_223F-2	27524507.24
Dendrobatidae	Oophaga sylvatica	Villa Hermosa	Santo Domingo	Ecuador	-0.268356, -79.12051	633.2	QCAZA58255	RDT0035	1.9	29.46	ND	17_Sep_2014	DHQ	_223F-3	5865395.681
Dendrobatidae	Oophaga sylvatica	Villa Hermosa	Santo Domingo	Ecuador	-0.268356, -79.12051	633.2	QCAZA58255	RDT0035	1.9	29.46	ND	17_Sep_2014	DHQ	_223F-4	160160535.4
Dendrobatidae	Oophaga sylvatica	Villa Hermosa	Santo Domingo	Ecuador	-0.268356, -79.12051	633.2	QCAZA58255	RDT0035	1.9	29.46	ND	17_Sep_2014	DHQ	_223F-5	50696940.6
Dendrobatidae	Oophaga sylvatica	Villa Hermosa	Santo Domingo	Ecuador	-0.268356, -79.12051	633.2	QCAZA58255	RDT0035	1.9	29.46	ND	17_Sep_2014	DHQ	_223Q-1	4953049.214
Dendrobatidae	Oophaga sylvatica	Villa Hermosa	Santo Domingo	Ecuador	-0.268356, -79.12051	633.2	QCAZA58255	RDT0035	1.9	29.46	ND	17_Sep_2014	5,6,8-I	_237C-1	16958713.31
Dendrobatidae	Oophaga sylvatica	Villa Hermosa	Santo Domingo	Ecuador	-0.268356, -79.12051	633.2	QCAZA58255	RDT0035	1.9	29.46	ND	17_Sep_2014	5,6,8-I	_237C-2	912807.1872
Dendrobatidae	Oophaga sylvatica	Villa Hermosa	Santo Domingo	Ecuador	-0.268356, -79.12051	633.2	QCAZA58255	RDT0035	1.9	29.46	ND	17_Sep_2014	5,6,8-I	_237C-3	2302890.787
Dendrobatidae	Oophaga sylvatica	Villa Hermosa	Santo Domingo	Ecuador	-0.268356, -79.12051	633.2	QCAZA58255	RDT0035	1.9	29.46	ND	17_Sep_2014	1,4-Q	_231A-1	1072322.534
Dendrobatidae	Oophaga sylvatica	Villa Hermosa	Santo Domingo	Ecuador	-0.268356, -79.12051	633.2	QCAZA58255	RDT0035	1.9	29.46	ND	17_Sep_2014	1,4-Q	_231A-2	104006030.7
Dendrobatidae	Oophaga sylvatica	Villa Hermosa	Santo Domingo	Ecuador	-0.268356, -79.12051	633.2	QCAZA58255	RDT0035	1.9	29.46	ND	17_Sep_2014	1,4-Q	_231A-3	2172338.03
Dendrobatidae	Oophaga sylvatica	Villa Hermosa	Santo Domingo	Ecuador	-0.268356, -79.12051	633.2	QCAZA58255	RDT0035	1.9	29.46	ND	17_Sep_2014	1,4-Q	_231A-4	4567537.151
Dendrobatidae	Oophaga sylvatica	Villa Hermosa	Santo Domingo	Ecuador	-0.268356, -79.12051	633.2	QCAZA58255	RDT0035	1.9	29.46	ND	17_Sep_2014	5,6,8-I	_New275-2	708347.939
Dendrobatidae	Oophaga sylvatica	Villa Hermosa	Santo Domingo	Ecuador	-0.268356, -79.12051	633.2	QCAZA58255	RDT0035	1.9	29.46	ND	17_Sep_2014	5,6-I	_New167-4	2795608.328
Dendrobatidae	Oophaga sylvatica	Villa Hermosa	Santo Domingo	Ecuador	-0.268356, -79.12051	633.2	QCAZA58255	RDT0035	1.9	29.46	ND	17_Sep_2014	5,8-I	_193M-1	1317876.244
Dendrobatidae	Oophaga sylvatica	Villa Hermosa	Santo Domingo	Ecuador	-0.268356, -79.12051	633.2	QCAZA58255	RDT0035	1.9	29.46	ND	17_Sep_2014	5,8-I	_203A-1	5376856.083
Dendrobatidae	Oophaga sylvatica	Villa Hermosa	Santo Domingo	Ecuador	-0.268356, -79.12051	633.2	QCAZA58255	RDT0035	1.9	29.46	ND	17_Sep_2014	3,5-I	_195I-2	1317876.244
Dendrobatidae	Oophaga sylvatica	Villa Hermosa	Santo Domingo	Ecuador	-0.268356, -79.12051	633.2	QCAZA58255	RDT0035	1.9	29.46	ND	17_Sep_2014	3,5-I	_223AB-1	11484606.11
Dendrobatidae	Oophaga sylvatica	Villa Hermosa	Santo Domingo	Ecuador	-0.268356, -79.12051	633.2	QCAZA58255	RDT0035	1.9	29.46	ND	17_Sep_2014	3,5-I	_223AB-3	205464940.9
Dendrobatidae	Oophaga sylvatica	Villa Hermosa	Santo Domingo	Ecuador	-0.268356, -79.12051	633.2	QCAZA58255	RDT0035	1.9	29.46	ND	17_Sep_2014	3,5-I	_239AB	3830034.79
Dendrobatidae	Oophaga sylvatica	Villa Hermosa	Santo Domingo	Ecuador	-0.268356, -79.12051	633.2	QCAZA58255	RDT0035	1.9	29.46	ND	17_Sep_2014	3,5-I	_239AB-1	2586023.685
Dendrobatidae	Oophaga sylvatica	Villa Hermosa	Santo Domingo	Ecuador	-0.268356, -79.12051	633.2	QCAZA58255	RDT0035	1.9	29.46	ND	17_Sep_2014	3,5-I	_275C-1	600702279.8
Dendrobatidae	Oophaga sylvatica	Villa Hermosa	Santo Domingo	Ecuador	-0.268356, -79.12051	633.2	QCAZA58255	RDT0035	1.9	29.46	ND	17_Sep_2014	3,5-I	_New221-5	4330534.875
Dendrobatidae	Oophaga sylvatica	Villa Hermosa	Santo Domingo	Ecuador	-0.268356, -79.12051	633.2	QCAZA58255	RDT0035	1.9	29.46	ND	17_Sep_2014	3,5-I	_New251-1	20264216.73
Dendrobatidae	Oophaga sylvatica	Villa Hermosa	Santo Domingo	Ecuador	-0.268356, -79.12051	633.2	QCAZA58255	RDT0035	1.9	29.46	ND	17_Sep_2014	3,5-I	_New251-3	15210087.41
Dendrobatidae	Oophaga sylvatica	Villa Hermosa	Santo Domingo	Ecuador	-0.268356, -79.12051	633.2	QCAZA58255	RDT0035	1.9	29.46	ND	17_Sep_2014	3,5-I	_New251-4	15444452.85
Dendrobatidae	Oophaga sylvatica	Villa Hermosa	Santo Domingo	Ecuador	-0.268356, -79.12051	633.2	QCAZA58255	RDT0035	1.9	29.46	ND	17_Sep_2014	3,5-I	_New265-4	2397956.901
Dendrobatidae	Oophaga sylvatica	Villa Hermosa	Santo Domingo	Ecuador	-0.268356, -79.12051	633.2	QCAZA58255	RDT0035	1.9	29.46	ND	17_Sep_2014	3,5-I	_New277-1	879498.3763
Dendrobatidae	Oophaga sylvatica	Villa Hermosa	Santo Domingo	Ecuador	-0.268356, -79.12051	633.2	QCAZA58255	RDT0035	1.9	29.46	ND	17_Sep_2014	3,5-I	_New279-1	2837622.621
Dendrobatidae	Oophaga sylvatica	Villa Hermosa	Santo Domingo	Ecuador	-0.268356, -79.12051	633.2	QCAZA58255	RDT0035	1.9	29.46	ND	17_Sep_2014	3,5-I	_New309-2	1224996.007
Dendrobatidae	Oophaga sylvatica	Villa Hermosa	Santo Domingo	Ecuador	-0.268356, -79.12051	633.2	QCAZA58255	RDT0035	1.9	29.46	ND	17_Sep_2014	3,5-I	_New309-3	5816872.727
Dendrobatidae	Oophaga sylvatica	Villa Hermosa	Santo Domingo	Ecuador	-0.268356, -79.12051	633.2	QCAZA58255	RDT0035	1.9	29.46	ND	17_Sep_2014	3,5-I	_New311-1	243228961.5
Dendrobatidae	Oophaga sylvatica	Villa Hermosa	Santo Domingo	Ecuador	-0.268356, -79.12051	633.2	QCAZA58255	RDT0035	1.9	29.46	ND	17_Sep_2014	3,5-I	_New311-2	63716872.05
Dendrobatidae	Oophaga sylvatica	Villa Hermosa	Santo Domingo	Ecuador	-0.268356, -79.12051	633.2	QCAZA58255	RDT0035	1.9	29.46	ND	17_Sep_2014	3,5-I	_New337-1	1167886.271
Dendrobatidae	Oophaga sylvatica	Villa Hermosa	Santo Domingo	Ecuador	-0.268356, -79.12051	633.2	QCAZA58255	RDT0035	1.9	29.46	ND	17_Sep_2014	Unclass	_New221-1	810216576.5
Dendrobatidae	Oophaga sylvatica	Villa Hermosa	Santo Domingo	Ecuador	-0.268356, -79.12051	633.2	QCAZA58255	RDT0035	1.9	29.46	ND	17_Sep_2014	Unclass	_New225-2	253444.0713
Dendrobatidae	Oophaga sylvatica	Villa Hermosa	Santo Domingo	Ecuador	-0.268356, -79.12051	633.2	QCAZA58255	RDT0035	1.9	29.46	ND	17_Sep_2014	Unclass	_New235-3	1836902.733
Dendrobatidae	Oophaga sylvatica	Villa Hermosa	Santo Domingo	Ecuador	-0.268356, -79.12051	633.2	QCAZA58255	RDT0035	1.9	29.46	ND	17_Sep_2014	Unclass	_New239-6	179321.4002
Dendrobatidae	Oophaga sylvatica	Villa Hermosa	Santo Domingo	Ecuador	-0.268356, -79.12051	633.2	QCAZA58255	RDT0035	1.9	29.46	ND	17_Sep_2014	Unclass	_New241-1	61198076.2
Dendrobatidae	Oophaga sylvatica	Villa Hermosa	Santo Domingo	Ecuador	-0.268356, -79.12051	633.2	QCAZA58255	RDT0035	1.9	29.46	ND	17_Sep_2014	Unclass	_New245-2	1034652.125
Dendrobatidae	Oophaga sylvatica	Villa Hermosa	Santo Domingo	Ecuador	-0.268356, -79.12051	633.2	QCAZA58255	RDT0035	1.9	29.46	ND	17_Sep_2014	Unclass	_New247-1	1760951.678
Dendrobatidae	Oophaga sylvatica	Villa Hermosa	Santo Domingo	Ecuador	-0.268356, -79.12051	633.2	QCAZA58255	RDT0035	1.9	29.46	ND	17_Sep_2014	Unclass	_New251-6	1617163.458
Dendrobatidae	Oophaga sylvatica	Villa Hermosa	Santo Domingo	Ecuador	-0.268356, -79.12051	633.2	QCAZA58255	RDT0035	1.9	29.46	ND	17_Sep_2014	Unclass	_New253-1	1882549.048
Dendrobatidae	Oophaga sylvatica	Villa Hermosa	Santo Domingo	Ecuador	-0.268356, -79.12051	633.2	QCAZA58255	RDT0035	1.9	29.46	ND	17_Sep_2014	Unclass	_New253-2	2560376.058
Dendrobatidae	Oophaga sylvatica	Villa Hermosa	Santo Domingo	Ecuador	-0.268356, -79.12051	633.2	QCAZA58255	RDT0035	1.9	29.46	ND	17_Sep_2014	Unclass	_New267-2	658632.5309
Dendrobatidae	Oophaga sylvatica	Villa Hermosa	Santo Domingo	Ecuador	-0.268356, -79.12051	633.2	QCAZA58255	RDT0035	1.9	29.46	ND	17_Sep_2014	Unclass	_New283-1	672836.1591
Dendrobatidae	Oophaga sylvatica	Villa Hermosa	Santo Domingo	Ecuador	-0.268356, -79.12051	633.2	QCAZA58255	RDT0035	1.9	29.46	ND	17_Sep_2014	Pip	_225I-2	16323524.88
Dendrobatidae	Oophaga sylvatica	Villa Hermosa	Santo Domingo	Ecuador	-0.268356, -79.12051	633.2	QCAZA58255	RDT0035	1.9	29.46	ND	17_Sep_2014	Pip	_267X-1	2117330.994
Dendrobatidae	Oophaga sylvatica	Villa Hermosa	Santo Domingo	Ecuador	-0.268356, -79.12051	633.2	QCAZA58255	RDT0035	1.9	29.46	ND	17_Sep_2014	DHQ	_New235-4	6488344.582
Dendrobatidae	Oophaga sylvatica	Villa Hermosa	Santo Domingo	Ecuador	-0.268356, -79.12051	633.2	QCAZA58255	RDT0035	1.9	29.46	ND	17_Sep_2014	Pyr	_279G-1	5725666.655
Dendrobatidae	Oophaga sylvatica	Villa Hermosa	Santo Domingo	Ecuador	-0.268356, -79.12051	633.2	QCAZA58255	RDT0035	1.9	29.46	ND	17_Sep_2014	Pyr	_New269-1	15468271.2
Dendrobatidae	Oophaga sylvatica	Villa Hermosa	Santo Domingo	Ecuador	-0.268356, -79.12051	633.2	QCAZA58255	RDT0035	1.9	29.46	ND	17_Sep_2014	Pyr	_New269-2	8145951.568
Dendrobatidae	Oophaga sylvatica	Villa Hermosa	Santo Domingo	Ecuador	-0.268356, -79.12051	633.2	QCAZA58255	RDT0035	1.9	29.46	ND	17_Sep_2014	DHQ	_233C-3	1810961.127
Dendrobatidae	Oophaga sylvatica	Villa Hermosa	Santo Domingo	Ecuador	-0.268356, -79.12051	633.2	QCAZA58255	RDT0035	1.9	29.46	ND	17_Sep_2014	DHQ	_237U(NH)	1891200.27
Dendrobatidae	Oophaga sylvatica	Villa Hermosa	Santo Domingo	Ecuador	-0.268356, -79.12051	633.2	QCAZA58255	RDT0035	1.9	29.46	ND	17_Sep_2014	DHQ	_243A-2	1396067.083
Dendrobatidae	Oophaga sylvatica	Villa Hermosa	Santo Domingo	Ecuador	-0.268356, -79.12051	633.2	QCAZA58255	RDT0035	1.9	29.46	ND	17_Sep_2014	1,4-Q	_265C-1	3517094.824
Dendrobatidae	Oophaga sylvatica	Villa Hermosa	Santo Domingo	Ecuador	-0.268356, -79.12051	633.2	QCAZA58255	RDT0035	1.9	29.46	ND	17_Sep_2014	2,5-Pyr	_253I-1	61188374.33
Dendrobatidae	Oophaga sylvatica	Villa Hermosa	Santo Domingo	Ecuador	-0.268356, -79.12051	633.2	QCAZA58255	RDT0035	1.9	29.46	ND	17_Sep_2014	2,6-Pip	_225I-1	43574978.46
Dendrobatidae	Oophaga sylvatica	Villa Hermosa	Santo Domingo	Ecuador	-0.268356, -79.12051	633.2	QCAZA58255	RDT0035	1.9	29.46	ND	17_Sep_2014	2,6-Pip	_239L-1	5580923.584
Dendrobatidae	Oophaga sylvatica	Villa Hermosa	Santo Domingo	Ecuador	-0.268356, -79.12051	633.2	QCAZA58255	RDT0035	1.9	29.46	ND	17_Sep_2014	DHQ	_New221-7	1968931.146
Dendrobatidae	Oophaga sylvatica	Villa Hermosa	Santo Domingo	Ecuador	-0.268356, -79.12051	633.2	QCAZA58255	RDT0035	1.9	29.46	ND	17_Sep_2014	Lehm	_275A/275G-2	17106745.62
Dendrobatidae	Oophaga sylvatica	Villa Hermosa	Santo Domingo	Ecuador	-0.268356, -79.12051	633.2	QCAZA58255	RDT0035	1.9	29.46	ND	17_Sep_2014	DHQ	_New239-3,4	1469744.874
Dendrobatidae	Oophaga sylvatica	Villa Hermosa	Santo Domingo	Ecuador	-0.268356, -79.12051	633.2	QCAZA58255	RDT0035	1.9	29.46	ND	17_Sep_2014	DHQ	_New239-7	1117927.578
Dendrobatidae	Oophaga sylvatica	Villa Hermosa	Santo Domingo	Ecuador	-0.268356, -79.12051	633.2	QCAZA58255	RDT0035	1.9	29.46	ND	17_Sep_2014	DHQ	_New289-1	315593.7761
Dendrobatidae	Oophaga sylvatica	Villa Hermosa	Santo Domingo	Ecuador	-0.268356, -79.12051	633.2	QCAZA58255	RDT0035	1.9	29.46	ND	17_Sep_2014	Dehydro-5,8-I	_New217-1	232814.8926
Dendrobatidae	Oophaga sylvatica	Villa Hermosa	Santo Domingo	Ecuador	-0.268356, -79.12051	633.2	QCAZA58255	RDT0035	1.9	29.46	ND	17_Sep_2014	Dehydro-5,8-I	_New229-1	93549640.81
Dendrobatidae	Oophaga sylvatica	Villa Hermosa	Santo Domingo	Ecuador	-0.268356, -79.12051	633.2	QCAZA58255	RDT0035	1.9	29.46	ND	17_Sep_2014	DeoxyPTX	_235V-1	923113.3411
Dendrobatidae	Oophaga sylvatica	Villa Hermosa	Santo Domingo	Ecuador	-0.268356, -79.12051	633.2	QCAZA58255	RDT0035	1.9	29.46	ND	17_Sep_2014	HO-5,6,8-I	_239F-1	61333401.12
Dendrobatidae	Oophaga sylvatica	Villa Hermosa	Santo Domingo	Ecuador	-0.268356, -79.12051	633.2	QCAZA58255	RDT0035	1.9	29.46	ND	17_Sep_2014	HO-5,6,8-I	_239F-2	7898930.22
Dendrobatidae	Oophaga sylvatica	Villa Hermosa	Santo Domingo	Ecuador	-0.268356, -79.12051	633.2	QCAZA58255	RDT0035	1.9	29.46	ND	17_Sep_2014	HO-5,6,8-I	_New225-1	4855286.65
Dendrobatidae	Oophaga sylvatica	Villa Hermosa	Santo Domingo	Ecuador	-0.268356, -79.12051	633.2	QCAZA58255	RDT0035	1.9	29.46	ND	17_Sep_2014	HTX	_235A-1	1315602.818
Dendrobatidae	Oophaga sylvatica	Villa Hermosa	Santo Domingo	Ecuador	-0.268356, -79.12051	633.2	QCAZA58255	RDT0035	1.9	29.46	ND	17_Sep_2014	HTX	_239H	13834886.33
Dendrobatidae	Oophaga sylvatica	Villa Hermosa	Santo Domingo	Ecuador	-0.268356, -79.12051	633.2	QCAZA58255	RDT0035	1.9	29.46	ND	17_Sep_2014	HTX	_291A-1	41105074.08
Dendrobatidae	Oophaga sylvatica	Villa Hermosa	Santo Domingo	Ecuador	-0.268356, -79.12051	633.2	QCAZA58255	RDT0035	1.9	29.46	ND	17_Sep_2014	Unclass	_235R-1	18287040.17
Dendrobatidae	Oophaga sylvatica	Villa Hermosa	Santo Domingo	Ecuador	-0.268356, -79.12051	633.2	QCAZA58255	RDT0035	1.9	29.46	ND	17_Sep_2014	Lehm	_275A/275G-3	5290214.874
Dendrobatidae	Oophaga sylvatica	Villa Hermosa	Santo Domingo	Ecuador	-0.268356, -79.12051	633.2	QCAZA58255	RDT0035	1.9	29.46	ND	17_Sep_2014	Lehm	_277A-1	1801269.394
Dendrobatidae	Oophaga sylvatica	Villa Hermosa	Santo Domingo	Ecuador	-0.268356, -79.12051	633.2	QCAZA58255	RDT0035	1.9	29.46	ND	17_Sep_2014	Lehm	_277A-2	4460106.15
Dendrobatidae	Oophaga sylvatica	Villa Hermosa	Santo Domingo	Ecuador	-0.268356, -79.12051	633.2	QCAZA58255	RDT0035	1.9	29.46	ND	17_Sep_2014	Lehm	_New239-5	3141067.565
Dendrobatidae	Oophaga sylvatica	Villa Hermosa	Santo Domingo	Ecuador	-0.268356, -79.12051	633.2	QCAZA58255	RDT0035	1.9	29.46	ND	17_Sep_2014	Lehm	_New273-2	1490003.734
Dendrobatidae	Oophaga sylvatica	Villa Hermosa	Santo Domingo	Ecuador	-0.268356, -79.12051	633.2	QCAZA58255	RDT0035	1.9	29.46	ND	17_Sep_2014	PTX	_267C-1	2441762.803
Dendrobatidae	Oophaga sylvatica	Villa Hermosa	Santo Domingo	Ecuador	-0.268356, -79.12051	633.2	QCAZA58255	RDT0035	1.9	29.46	ND	17_Sep_2014	PTX	_267C-2	1484350.429
Dendrobatidae	Oophaga sylvatica	Villa Hermosa	Santo Domingo	Ecuador	-0.268356, -79.12051	633.2	QCAZA58255	RDT0035	1.9	29.46	ND	17_Sep_2014	Unclass	_211B-1	1227022.035
Dendrobatidae	Oophaga sylvatica	Villa Hermosa	Santo Domingo	Ecuador	-0.268356, -79.12051	633.2	QCAZA58255	RDT0035	1.9	29.46	ND	17_Sep_2014	Unclass	_233K-1	217934.6103
Dendrobatidae	Oophaga sylvatica	Villa Hermosa	Santo Domingo	Ecuador	-0.268356, -79.12051	633.2	QCAZA58255	RDT0035	1.9	29.46	ND	17_Sep_2014	Unclass	_239B-1	4268346.442
Dendrobatidae	Oophaga sylvatica	Villa Hermosa	Santo Domingo	Ecuador	-0.268356, -79.12051	633.2	QCAZA58255	RDT0035	1.9	29.46	ND	17_Sep_2014	Tricyclic	_221M-1	8894347.011
Dendrobatidae	Oophaga sylvatica	Villa Hermosa	Santo Domingo	Ecuador	-0.268356, -79.12051	633.2	QCAZA58255	RDT0035	1.9	29.46	ND	17_Sep_2014	Tricyclic	_245J-1	1080905.548
Dendrobatidae	Oophaga sylvatica	Villa Hermosa	Santo Domingo	Ecuador	-0.268356, -79.12051	633.2	QCAZA58255	RDT0035	1.9	29.46	ND	17_Sep_2014	Tricyclic	_245J-2	5609213.248
Dendrobatidae	Oophaga sylvatica	Villa Hermosa	Santo Domingo	Ecuador	-0.268356, -79.12051	633.2	QCAZA58255	RDT0035	1.9	29.46	ND	17_Sep_2014	Tricyclic	_New207-4	460096.8689
Dendrobatidae	Oophaga sylvatica	Villa Hermosa	Santo Domingo	Ecuador	-0.268356, -79.12051	633.2	QCAZA58255	RDT0035	1.9	29.46	ND	17_Sep_2014	Tricyclic	_New235-1	810203527
Dendrobatidae	Oophaga sylvatica	Villa Hermosa	Santo Domingo	Ecuador	-0.268356, -79.12051	633.2	QCAZA58255	RDT0035	1.9	29.46	ND	17_Sep_2014	Unclass	_New219-3	104626744.5
Dendrobatidae	Oophaga sylvatica	Villa Hermosa	Santo Domingo	Ecuador	-0.268356, -79.12051	633.2	QCAZA58255	RDT0035	1.9	29.46	ND	17_Sep_2014	Unclass	_New183-1	2080452.306
Dendrobatidae	Oophaga sylvatica	Villa Hermosa	Santo Domingo	Ecuador	-0.268356, -79.12051	633.2	QCAZA58255	RDT0035	1.9	29.46	ND	17_Sep_2014	Unclass	_New195-2	127355.4994
Dendrobatidae	Oophaga sylvatica	Villa Hermosa	Santo Domingo	Ecuador	-0.268231, -79.120764	642.3	QCAZA58256	RDT0036	1.7	29.98	ND	17_Sep_2014	5,6,8-I	_237C-1	29618612.2
Dendrobatidae	Oophaga sylvatica	Villa Hermosa	Santo Domingo	Ecuador	-0.268231, -79.120764	642.3	QCAZA58256	RDT0036	1.7	29.98	ND	17_Sep_2014	1,4-Q	_231A-2	1003907941
Dendrobatidae	Oophaga sylvatica	Villa Hermosa	Santo Domingo	Ecuador	-0.268231, -79.120764	642.3	QCAZA58256	RDT0036	1.7	29.98	ND	17_Sep_2014	5,6,8-I	_235E-2	8615634.737
Dendrobatidae	Oophaga sylvatica	Villa Hermosa	Santo Domingo	Ecuador	-0.268231, -79.120764	642.3	QCAZA58256	RDT0036	1.7	29.98	ND	17_Sep_2014	3,5-P	_251K-2	166782760
Dendrobatidae	Oophaga sylvatica	Villa Hermosa	Santo Domingo	Ecuador	-0.268231, -79.120764	642.3	QCAZA58256	RDT0036	1.7	29.98	ND	17_Sep_2014	3,5-P	_251O-1	4035235.958
Dendrobatidae	Oophaga sylvatica	Villa Hermosa	Santo Domingo	Ecuador	-0.268231, -79.120764	642.3	QCAZA58256	RDT0036	1.7	29.98	ND	17_Sep_2014	3,5-P	_New211-2	6911942.145
Dendrobatidae	Oophaga sylvatica	Villa Hermosa	Santo Domingo	Ecuador	-0.268231, -79.120764	642.3	QCAZA58256	RDT0036	1.7	29.98	ND	17_Sep_2014	1,3,4-Q	_New249-2	38048064.36
Dendrobatidae	Oophaga sylvatica	Villa Hermosa	Santo Domingo	Ecuador	-0.268231, -79.120764	642.3	QCAZA58256	RDT0036	1.7	29.98	ND	17_Sep_2014	1,4-Q	_231A-1	15738083.11
Dendrobatidae	Oophaga sylvatica	Villa Hermosa	Santo Domingo	Ecuador	-0.268231, -79.120764	642.3	QCAZA58256	RDT0036	1.7	29.98	ND	17_Sep_2014	3Pyr	_277D-1	19978735.61
Dendrobatidae	Oophaga sylvatica	Villa Hermosa	Santo Domingo	Ecuador	-0.268231, -79.120764	642.3	QCAZA58256	RDT0036	1.7	29.98	ND	17_Sep_2014	3Pyr	_New281-3	12840041.22
Dendrobatidae	Oophaga sylvatica	Villa Hermosa	Santo Domingo	Ecuador	-0.268231, -79.120764	642.3	QCAZA58256	RDT0036	1.7	29.98	ND	17_Sep_2014	4,6-Q	_195C-1	125247633.5
Dendrobatidae	Oophaga sylvatica	Villa Hermosa	Santo Domingo	Ecuador	-0.268231, -79.120764	642.3	QCAZA58256	RDT0036	1.7	29.98	ND	17_Sep_2014	4,6-Q	_195C-2	77382452.35
Dendrobatidae	Oophaga sylvatica	Villa Hermosa	Santo Domingo	Ecuador	-0.268231, -79.120764	642.3	QCAZA58256	RDT0036	1.7	29.98	ND	17_Sep_2014	4,6-Q	_New167-2	917766.5382
Dendrobatidae	Oophaga sylvatica	Villa Hermosa	Santo Domingo	Ecuador	-0.268231, -79.120764	642.3	QCAZA58256	RDT0036	1.7	29.98	ND	17_Sep_2014	4,6-Q	_New221-8	11217329.51
Dendrobatidae	Oophaga sylvatica	Villa Hermosa	Santo Domingo	Ecuador	-0.268231, -79.120764	642.3	QCAZA58256	RDT0036	1.7	29.98	ND	17_Sep_2014	3,5-P	_New221-3	15131123.43
Dendrobatidae	Oophaga sylvatica	Villa Hermosa	Santo Domingo	Ecuador	-0.268231, -79.120764	642.3	QCAZA58256	RDT0036	1.7	29.98	ND	17_Sep_2014	3,5-P	_New233-1	6911942.145
Dendrobatidae	Oophaga sylvatica	Villa Hermosa	Santo Domingo	Ecuador	-0.268231, -79.120764	642.3	QCAZA58256	RDT0036	1.7	29.98	ND	17_Sep_2014	5,6,8-I	_195G-3	18860348.43
Dendrobatidae	Oophaga sylvatica	Villa Hermosa	Santo Domingo	Ecuador	-0.268231, -79.120764	642.3	QCAZA58256	RDT0036	1.7	29.98	ND	17_Sep_2014	5,6,8-I	_209C-1	37720716.85
Dendrobatidae	Oophaga sylvatica	Villa Hermosa	Santo Domingo	Ecuador	-0.268231, -79.120764	642.3	QCAZA58256	RDT0036	1.7	29.98	ND	17_Sep_2014	5,6,8-I	_209C-2	49339090.76
Dendrobatidae	Oophaga sylvatica	Villa Hermosa	Santo Domingo	Ecuador	-0.268231, -79.120764	642.3	QCAZA58256	RDT0036	1.7	29.98	ND	17_Sep_2014	5,6,8-I	_221P-1	11226383.65
Dendrobatidae	Oophaga sylvatica	Villa Hermosa	Santo Domingo	Ecuador	-0.268231, -79.120764	642.3	QCAZA58256	RDT0036	1.7	29.98	ND	17_Sep_2014	5,6,8-I	_221P-2	9057864.598
Dendrobatidae	Oophaga sylvatica	Villa Hermosa	Santo Domingo	Ecuador	-0.268231, -79.120764	642.3	QCAZA58256	RDT0036	1.7	29.98	ND	17_Sep_2014	5,6,8-I	_195G-1	75037059.19
Dendrobatidae	Oophaga sylvatica	Villa Hermosa	Santo Domingo	Ecuador	-0.268231, -79.120764	642.3	QCAZA58256	RDT0036	1.7	29.98	ND	17_Sep_2014	5,6,8-I	_231B-1	8615634.737
Dendrobatidae	Oophaga sylvatica	Villa Hermosa	Santo Domingo	Ecuador	-0.268231, -79.120764	642.3	QCAZA58256	RDT0036	1.7	29.98	ND	17_Sep_2014	5,6,8-I	_231B-5	19603217.78
Dendrobatidae	Oophaga sylvatica	Villa Hermosa	Santo Domingo	Ecuador	-0.268231, -79.120764	642.3	QCAZA58256	RDT0036	1.7	29.98	ND	17_Sep_2014	Tricyclic	_193B-1	17070131.17
Dendrobatidae	Oophaga sylvatica	Villa Hermosa	Santo Domingo	Ecuador	-0.268231, -79.120764	642.3	QCAZA58256	RDT0036	1.7	29.98	ND	17_Sep_2014	Tricyclic	_193C-1	1186246.687
Dendrobatidae	Oophaga sylvatica	Villa Hermosa	Santo Domingo	Ecuador	-0.268231, -79.120764	642.3	QCAZA58256	RDT0036	1.7	29.98	ND	17_Sep_2014	Tricyclic	_221M-1	17388944.15
Dendrobatidae	Oophaga sylvatica	Villa Hermosa	Santo Domingo	Ecuador	-0.268231, -79.120764	642.3	QCAZA58256	RDT0036	1.7	29.98	ND	17_Sep_2014	Tricyclic	_235Y-1	5444196.597
Dendrobatidae	Oophaga sylvatica	Villa Hermosa	Santo Domingo	Ecuador	-0.268231, -79.120764	642.3	QCAZA58256	RDT0036	1.7	29.98	ND	17_Sep_2014	Tricyclic	_245J-1	11157040.26
Dendrobatidae	Oophaga sylvatica	Villa Hermosa	Santo Domingo	Ecuador	-0.268231, -79.120764	642.3	QCAZA58256	RDT0036	1.7	29.98	ND	17_Sep_2014	Tricyclic	_245J-2	95162245.51
Dendrobatidae	Oophaga sylvatica	Villa Hermosa	Santo Domingo	Ecuador	-0.268231, -79.120764	642.3	QCAZA58256	RDT0036	1.7	29.98	ND	17_Sep_2014	1,4-Q	_233A-2	14938073.02
Dendrobatidae	Oophaga sylvatica	Villa Hermosa	Santo Domingo	Ecuador	-0.268231, -79.120764	642.3	QCAZA58256	RDT0036	1.7	29.98	ND	17_Sep_2014	1,4-Q	_255B-1	949055.2511
Dendrobatidae	Oophaga sylvatica	Villa Hermosa	Santo Domingo	Ecuador	-0.268231, -79.120764	642.3	QCAZA58256	RDT0036	1.7	29.98	ND	17_Sep_2014	1,4-Q	_265C-1	1840860.706
Dendrobatidae	Oophaga sylvatica	Villa Hermosa	Santo Domingo	Ecuador	-0.268231, -79.120764	642.3	QCAZA58256	RDT0036	1.7	29.98	ND	17_Sep_2014	2,5-Pyr	_183B-1	120357885.4
Dendrobatidae	Oophaga sylvatica	Villa Hermosa	Santo Domingo	Ecuador	-0.268231, -79.120764	642.3	QCAZA58256	RDT0036	1.7	29.98	ND	17_Sep_2014	2,5-Pyr	_253I-1	160716526.7
Dendrobatidae	Oophaga sylvatica	Villa Hermosa	Santo Domingo	Ecuador	-0.268231, -79.120764	642.3	QCAZA58256	RDT0036	1.7	29.98	ND	17_Sep_2014	2,6-Pip	_225I-1	58316278.16
Dendrobatidae	Oophaga sylvatica	Villa Hermosa	Santo Domingo	Ecuador	-0.268231, -79.120764	642.3	QCAZA58256	RDT0036	1.7	29.98	ND	17_Sep_2014	2,6-Pip	_239L-1	71539903.84
Dendrobatidae	Oophaga sylvatica	Villa Hermosa	Santo Domingo	Ecuador	-0.268231, -79.120764	642.3	QCAZA58256	RDT0036	1.7	29.98	ND	17_Sep_2014	2,6-Pip	_New169-1	5657145.745
Dendrobatidae	Oophaga sylvatica	Villa Hermosa	Santo Domingo	Ecuador	-0.268231, -79.120764	642.3	QCAZA58256	RDT0036	1.7	29.98	ND	17_Sep_2014	3,5-I	_195B-1	14163719.35
Dendrobatidae	Oophaga sylvatica	Villa Hermosa	Santo Domingo	Ecuador	-0.268231, -79.120764	642.3	QCAZA58256	RDT0036	1.7	29.98	ND	17_Sep_2014	3,5-I	_195B-2	392747465.2
Dendrobatidae	Oophaga sylvatica	Villa Hermosa	Santo Domingo	Ecuador	-0.268231, -79.120764	642.3	QCAZA58256	RDT0036	1.7	29.98	ND	17_Sep_2014	5,6,8-I	_223C-3	23155470.09
Dendrobatidae	Oophaga sylvatica	Villa Hermosa	Santo Domingo	Ecuador	-0.268231, -79.120764	642.3	QCAZA58256	RDT0036	1.7	29.98	ND	17_Sep_2014	Pyr	_225C-1	5859740.672
Dendrobatidae	Oophaga sylvatica	Villa Hermosa	Santo Domingo	Ecuador	-0.268231, -79.120764	642.3	QCAZA58256	RDT0036	1.7	29.98	ND	17_Sep_2014	Pyr	_279G-1	13956666.99
Dendrobatidae	Oophaga sylvatica	Villa Hermosa	Santo Domingo	Ecuador	-0.268231, -79.120764	642.3	QCAZA58256	RDT0036	1.7	29.98	ND	17_Sep_2014	Pyr	_New269-1	11766841.51
Dendrobatidae	Oophaga sylvatica	Villa Hermosa	Santo Domingo	Ecuador	-0.268231, -79.120764	642.3	QCAZA58256	RDT0036	1.7	29.98	ND	17_Sep_2014	Pyr	_New269-2	20157890.48
Dendrobatidae	Oophaga sylvatica	Villa Hermosa	Santo Domingo	Ecuador	-0.268231, -79.120764	642.3	QCAZA58256	RDT0036	1.7	29.98	ND	17_Sep_2014	3,5-I	_275C-1	929483611.6
Dendrobatidae	Oophaga sylvatica	Villa Hermosa	Santo Domingo	Ecuador	-0.268231, -79.120764	642.3	QCAZA58256	RDT0036	1.7	29.98	ND	17_Sep_2014	3,5-I	_New239-3	5354793.528
Dendrobatidae	Oophaga sylvatica	Villa Hermosa	Santo Domingo	Ecuador	-0.268231, -79.120764	642.3	QCAZA58256	RDT0036	1.7	29.98	ND	17_Sep_2014	3,5-I	_New251-1	100641962.7
Dendrobatidae	Oophaga sylvatica	Villa Hermosa	Santo Domingo	Ecuador	-0.268231, -79.120764	642.3	QCAZA58256	RDT0036	1.7	29.98	ND	17_Sep_2014	3,5-I	_New251-3	6514624.724
Dendrobatidae	Oophaga sylvatica	Villa Hermosa	Santo Domingo	Ecuador	-0.268231, -79.120764	642.3	QCAZA58256	RDT0036	1.7	29.98	ND	17_Sep_2014	3,5-I	_New251-4	73606625.06
Dendrobatidae	Oophaga sylvatica	Villa Hermosa	Santo Domingo	Ecuador	-0.268231, -79.120764	642.3	QCAZA58256	RDT0036	1.7	29.98	ND	17_Sep_2014	3,5-I	_New265-4	6387395.566
Dendrobatidae	Oophaga sylvatica	Villa Hermosa	Santo Domingo	Ecuador	-0.268231, -79.120764	642.3	QCAZA58256	RDT0036	1.7	29.98	ND	17_Sep_2014	3,5-I	_New309-2	3759013.722
Dendrobatidae	Oophaga sylvatica	Villa Hermosa	Santo Domingo	Ecuador	-0.268231, -79.120764	642.3	QCAZA58256	RDT0036	1.7	29.98	ND	17_Sep_2014	3,5-I	_New309-3	6089102.972
Dendrobatidae	Oophaga sylvatica	Villa Hermosa	Santo Domingo	Ecuador	-0.268231, -79.120764	642.3	QCAZA58256	RDT0036	1.7	29.98	ND	17_Sep_2014	3,5-I	_New311-1	166397267.3
Dendrobatidae	Oophaga sylvatica	Villa Hermosa	Santo Domingo	Ecuador	-0.268231, -79.120764	642.3	QCAZA58256	RDT0036	1.7	29.98	ND	17_Sep_2014	3,5-I	_New311-2	151738147.7
Dendrobatidae	Oophaga sylvatica	Villa Hermosa	Santo Domingo	Ecuador	-0.268231, -79.120764	642.3	QCAZA58256	RDT0036	1.7	29.98	ND	17_Sep_2014	3,5-I	_New337-1	1601211.105
Dendrobatidae	Oophaga sylvatica	Villa Hermosa	Santo Domingo	Ecuador	-0.268231, -79.120764	642.3	QCAZA58256	RDT0036	1.7	29.98	ND	17_Sep_2014	3,5-I	_New339-1	1475415.662
Dendrobatidae	Oophaga sylvatica	Villa Hermosa	Santo Domingo	Ecuador	-0.268231, -79.120764	642.3	QCAZA58256	RDT0036	1.7	29.98	ND	17_Sep_2014	3,5-P	_197J-1	15535791.39
Dendrobatidae	Oophaga sylvatica	Villa Hermosa	Santo Domingo	Ecuador	-0.268231, -79.120764	642.3	QCAZA58256	RDT0036	1.7	29.98	ND	17_Sep_2014	3,5-P	_221Q-1	223091250.9
Dendrobatidae	Oophaga sylvatica	Villa Hermosa	Santo Domingo	Ecuador	-0.268231, -79.120764	642.3	QCAZA58256	RDT0036	1.7	29.98	ND	17_Sep_2014	3,5-P	_223H-1	69519156.53
Dendrobatidae	Oophaga sylvatica	Villa Hermosa	Santo Domingo	Ecuador	-0.268231, -79.120764	642.3	QCAZA58256	RDT0036	1.7	29.98	ND	17_Sep_2014	3,5-P	_223H-2	4998247.855
Dendrobatidae	Oophaga sylvatica	Villa Hermosa	Santo Domingo	Ecuador	-0.268231, -79.120764	642.3	QCAZA58256	RDT0036	1.7	29.98	ND	17_Sep_2014	3,5-P	_223M-1	11545443.52
Dendrobatidae	Oophaga sylvatica	Villa Hermosa	Santo Domingo	Ecuador	-0.268231, -79.120764	642.3	QCAZA58256	RDT0036	1.7	29.98	ND	17_Sep_2014	3,5-P	_235B-4	16440544.48
Dendrobatidae	Oophaga sylvatica	Villa Hermosa	Santo Domingo	Ecuador	-0.268231, -79.120764	642.3	QCAZA58256	RDT0036	1.7	29.98	ND	17_Sep_2014	3,5-P	_237G-1	2433457.851
Dendrobatidae	Oophaga sylvatica	Villa Hermosa	Santo Domingo	Ecuador	-0.268231, -79.120764	642.3	QCAZA58256	RDT0036	1.7	29.98	ND	17_Sep_2014	3,5-P	_237R-1	168025530.9
Dendrobatidae	Oophaga sylvatica	Villa Hermosa	Santo Domingo	Ecuador	-0.268231, -79.120764	642.3	QCAZA58256	RDT0036	1.7	29.98	ND	17_Sep_2014	3,5-P	_239CD-3	7911188.799
Dendrobatidae	Oophaga sylvatica	Villa Hermosa	Santo Domingo	Ecuador	-0.268231, -79.120764	642.3	QCAZA58256	RDT0036	1.7	29.98	ND	17_Sep_2014	3,5-P	_239K-1	6107905.319
Dendrobatidae	Oophaga sylvatica	Villa Hermosa	Santo Domingo	Ecuador	-0.268231, -79.120764	642.3	QCAZA58256	RDT0036	1.7	29.98	ND	17_Sep_2014	3,5-P	_239K-2	6334206.413
Dendrobatidae	Oophaga sylvatica	Villa Hermosa	Santo Domingo	Ecuador	-0.268231, -79.120764	642.3	QCAZA58256	RDT0036	1.7	29.98	ND	17_Sep_2014	3,5-P	_239K-3	16693240.6
Dendrobatidae	Oophaga sylvatica	Villa Hermosa	Santo Domingo	Ecuador	-0.268231, -79.120764	642.3	QCAZA58256	RDT0036	1.7	29.98	ND	17_Sep_2014	Unclass	_New241-1	160708166.3
Dendrobatidae	Oophaga sylvatica	Villa Hermosa	Santo Domingo	Ecuador	-0.268231, -79.120764	642.3	QCAZA58256	RDT0036	1.7	29.98	ND	17_Sep_2014	Unclass	_New245-2	2260062.528
Dendrobatidae	Oophaga sylvatica	Villa Hermosa	Santo Domingo	Ecuador	-0.268231, -79.120764	642.3	QCAZA58256	RDT0036	1.7	29.98	ND	17_Sep_2014	Unclass	_New247-1	5159706.989
Dendrobatidae	Oophaga sylvatica	Villa Hermosa	Santo Domingo	Ecuador	-0.268231, -79.120764	642.3	QCAZA58256	RDT0036	1.7	29.98	ND	17_Sep_2014	Unclass	_New249-4	163883.231
Dendrobatidae	Oophaga sylvatica	Villa Hermosa	Santo Domingo	Ecuador	-0.268231, -79.120764	642.3	QCAZA58256	RDT0036	1.7	29.98	ND	17_Sep_2014	Unclass	_New251-6	21271063.96
Dendrobatidae	Oophaga sylvatica	Villa Hermosa	Santo Domingo	Ecuador	-0.268231, -79.120764	642.3	QCAZA58256	RDT0036	1.7	29.98	ND	17_Sep_2014	Unclass	_New253-1	6307962.715
Dendrobatidae	Oophaga sylvatica	Villa Hermosa	Santo Domingo	Ecuador	-0.268231, -79.120764	642.3	QCAZA58256	RDT0036	1.7	29.98	ND	17_Sep_2014	Unclass	_New253-2	7048677.811
Dendrobatidae	Oophaga sylvatica	Villa Hermosa	Santo Domingo	Ecuador	-0.268231, -79.120764	642.3	QCAZA58256	RDT0036	1.7	29.98	ND	17_Sep_2014	Unclass	_New267-2	1023202.48
Dendrobatidae	Oophaga sylvatica	Villa Hermosa	Santo Domingo	Ecuador	-0.268231, -79.120764	642.3	QCAZA58256	RDT0036	1.7	29.98	ND	17_Sep_2014	aPTX	_New323-1	11556514.46
Dendrobatidae	Oophaga sylvatica	Villa Hermosa	Santo Domingo	Ecuador	-0.268231, -79.120764	642.3	QCAZA58256	RDT0036	1.7	29.98	ND	17_Sep_2014	hPTX	_265N-1	1983318.395
Dendrobatidae	Oophaga sylvatica	Villa Hermosa	Santo Domingo	Ecuador	-0.268231, -79.120764	642.3	QCAZA58256	RDT0036	1.7	29.98	ND	17_Sep_2014	DHQ	_223F-2	648237933.5
Dendrobatidae	Oophaga sylvatica	Villa Hermosa	Santo Domingo	Ecuador	-0.268231, -79.120764	642.3	QCAZA58256	RDT0036	1.7	29.98	ND	17_Sep_2014	DHQ	_223F-3	34411736.11
Dendrobatidae	Oophaga sylvatica	Villa Hermosa	Santo Domingo	Ecuador	-0.268231, -79.120764	642.3	QCAZA58256	RDT0036	1.7	29.98	ND	17_Sep_2014	DHQ	_223F-4	1334330476
Dendrobatidae	Oophaga sylvatica	Villa Hermosa	Santo Domingo	Ecuador	-0.268231, -79.120764	642.3	QCAZA58256	RDT0036	1.7	29.98	ND	17_Sep_2014	DHQ	_223F-5	7153034.315
Dendrobatidae	Oophaga sylvatica	Villa Hermosa	Santo Domingo	Ecuador	-0.268231, -79.120764	642.3	QCAZA58256	RDT0036	1.7	29.98	ND	17_Sep_2014	DHQ	_223Q-1	50722807.8
Dendrobatidae	Oophaga sylvatica	Villa Hermosa	Santo Domingo	Ecuador	-0.268231, -79.120764	642.3	QCAZA58256	RDT0036	1.7	29.98	ND	17_Sep_2014	DHQ	_223Q-2	354292.0565
Dendrobatidae	Oophaga sylvatica	Villa Hermosa	Santo Domingo	Ecuador	-0.268231, -79.120764	642.3	QCAZA58256	RDT0036	1.7	29.98	ND	17_Sep_2014	5,6,8-I	_237L-1	7434256.37
Dendrobatidae	Oophaga sylvatica	Villa Hermosa	Santo Domingo	Ecuador	-0.268231, -79.120764	642.3	QCAZA58256	RDT0036	1.7	29.98	ND	17_Sep_2014	5,6,8-I	_237L-3	33055736.47
Dendrobatidae	Oophaga sylvatica	Villa Hermosa	Santo Domingo	Ecuador	-0.268231, -79.120764	642.3	QCAZA58256	RDT0036	1.7	29.98	ND	17_Sep_2014	5,6,8-I	_245G-1	228460633.3
Dendrobatidae	Oophaga sylvatica	Villa Hermosa	Santo Domingo	Ecuador	-0.268231, -79.120764	642.3	QCAZA58256	RDT0036	1.7	29.98	ND	17_Sep_2014	5,6,8-I	_249H	1003826209
Dendrobatidae	Oophaga sylvatica	Villa Hermosa	Santo Domingo	Ecuador	-0.268231, -79.120764	642.3	QCAZA58256	RDT0036	1.7	29.98	ND	17_Sep_2014	Tricyclic	_New207-4	7094548.83
Dendrobatidae	Oophaga sylvatica	Villa Hermosa	Santo Domingo	Ecuador	-0.268231, -79.120764	642.3	QCAZA58256	RDT0036	1.7	29.98	ND	17_Sep_2014	Tricyclic	_New233-4	1264811.62
Dendrobatidae	Oophaga sylvatica	Villa Hermosa	Santo Domingo	Ecuador	-0.268231, -79.120764	642.3	QCAZA58256	RDT0036	1.7	29.98	ND	17_Sep_2014	Tricyclic	_New235-1	1107030730
Dendrobatidae	Oophaga sylvatica	Villa Hermosa	Santo Domingo	Ecuador	-0.268231, -79.120764	642.3	QCAZA58256	RDT0036	1.7	29.98	ND	17_Sep_2014	Unclass	_207N-1	15953222.24
Dendrobatidae	Oophaga sylvatica	Villa Hermosa	Santo Domingo	Ecuador	-0.268231, -79.120764	642.3	QCAZA58256	RDT0036	1.7	29.98	ND	17_Sep_2014	Unclass	_211B-1	15579699.46
Dendrobatidae	Oophaga sylvatica	Villa Hermosa	Santo Domingo	Ecuador	-0.268231, -79.120764	642.3	QCAZA58256	RDT0036	1.7	29.98	ND	17_Sep_2014	Unclass	_211B-2	4110650.648
Dendrobatidae	Oophaga sylvatica	Villa Hermosa	Santo Domingo	Ecuador	-0.268231, -79.120764	642.3	QCAZA58256	RDT0036	1.7	29.98	ND	17_Sep_2014	Unclass	_227A-1	51858.30723
Dendrobatidae	Oophaga sylvatica	Villa Hermosa	Santo Domingo	Ecuador	-0.268231, -79.120764	642.3	QCAZA58256	RDT0036	1.7	29.98	ND	17_Sep_2014	3,5-I	_223AB-1	8187563.995
Dendrobatidae	Oophaga sylvatica	Villa Hermosa	Santo Domingo	Ecuador	-0.268231, -79.120764	642.3	QCAZA58256	RDT0036	1.7	29.98	ND	17_Sep_2014	3,5-I	_223AB-3	1074595738
Dendrobatidae	Oophaga sylvatica	Villa Hermosa	Santo Domingo	Ecuador	-0.268231, -79.120764	642.3	QCAZA58256	RDT0036	1.7	29.98	ND	17_Sep_2014	3,5-I	_223Z-1	11577735.05
Dendrobatidae	Oophaga sylvatica	Villa Hermosa	Santo Domingo	Ecuador	-0.268231, -79.120764	642.3	QCAZA58256	RDT0036	1.7	29.98	ND	17_Sep_2014	3,5-I	_239AB	6494282.118
Dendrobatidae	Oophaga sylvatica	Villa Hermosa	Santo Domingo	Ecuador	-0.268231, -79.120764	642.3	QCAZA58256	RDT0036	1.7	29.98	ND	17_Sep_2014	3,5-I	_239CD-1	422966.507
Dendrobatidae	Oophaga sylvatica	Villa Hermosa	Santo Domingo	Ecuador	-0.268231, -79.120764	642.3	QCAZA58256	RDT0036	1.7	29.98	ND	17_Sep_2014	Unclass	_323I-2	441363.3135
Dendrobatidae	Oophaga sylvatica	Villa Hermosa	Santo Domingo	Ecuador	-0.268231, -79.120764	642.3	QCAZA58256	RDT0036	1.7	29.98	ND	17_Sep_2014	Unclass	_New183-1	11566292.71
Dendrobatidae	Oophaga sylvatica	Villa Hermosa	Santo Domingo	Ecuador	-0.268231, -79.120764	642.3	QCAZA58256	RDT0036	1.7	29.98	ND	17_Sep_2014	Unclass	_New185-2	2440855.179
Dendrobatidae	Oophaga sylvatica	Villa Hermosa	Santo Domingo	Ecuador	-0.268231, -79.120764	642.3	QCAZA58256	RDT0036	1.7	29.98	ND	17_Sep_2014	Unclass	_New195-2	1073153.367
Dendrobatidae	Oophaga sylvatica	Villa Hermosa	Santo Domingo	Ecuador	-0.268231, -79.120764	642.3	QCAZA58256	RDT0036	1.7	29.98	ND	17_Sep_2014	Unclass	_New211-1	25973215.59
Dendrobatidae	Oophaga sylvatica	Villa Hermosa	Santo Domingo	Ecuador	-0.268231, -79.120764	642.3	QCAZA58256	RDT0036	1.7	29.98	ND	17_Sep_2014	Unclass	_New219-3	104932195
Dendrobatidae	Oophaga sylvatica	Villa Hermosa	Santo Domingo	Ecuador	-0.268231, -79.120764	642.3	QCAZA58256	RDT0036	1.7	29.98	ND	17_Sep_2014	Unclass	_New221-1	1106780290
Dendrobatidae	Oophaga sylvatica	Villa Hermosa	Santo Domingo	Ecuador	-0.268231, -79.120764	642.3	QCAZA58256	RDT0036	1.7	29.98	ND	17_Sep_2014	Unclass	_New221-6	8672870.557
Dendrobatidae	Oophaga sylvatica	Villa Hermosa	Santo Domingo	Ecuador	-0.268231, -79.120764	642.3	QCAZA58256	RDT0036	1.7	29.98	ND	17_Sep_2014	Unclass	_New235-5	657760.5022
Dendrobatidae	Oophaga sylvatica	Villa Hermosa	Santo Domingo	Ecuador	-0.268231, -79.120764	642.3	QCAZA58256	RDT0036	1.7	29.98	ND	17_Sep_2014	Lehm	_New239-5	47492658.16
Dendrobatidae	Oophaga sylvatica	Villa Hermosa	Santo Domingo	Ecuador	-0.268231, -79.120764	642.3	QCAZA58256	RDT0036	1.7	29.98	ND	17_Sep_2014	Pip	_225I-2	75421048.85
Dendrobatidae	Oophaga sylvatica	Villa Hermosa	Santo Domingo	Ecuador	-0.268231, -79.120764	642.3	QCAZA58256	RDT0036	1.7	29.98	ND	17_Sep_2014	Pip	_239O-1	48296063.4
Dendrobatidae	Oophaga sylvatica	Villa Hermosa	Santo Domingo	Ecuador	-0.268231, -79.120764	642.3	QCAZA58256	RDT0036	1.7	29.98	ND	17_Sep_2014	Pip	_267X-1	4286559.15
Dendrobatidae	Oophaga sylvatica	Villa Hermosa	Santo Domingo	Ecuador	-0.268231, -79.120764	642.3	QCAZA58256	RDT0036	1.7	29.98	ND	17_Sep_2014	Pyr	_211T-2	2448521.02
Dendrobatidae	Oophaga sylvatica	Villa Hermosa	Santo Domingo	Ecuador	-0.268231, -79.120764	642.3	QCAZA58256	RDT0036	1.7	29.98	ND	17_Sep_2014	DHQ	_219A-3	11447672.19
Dendrobatidae	Oophaga sylvatica	Villa Hermosa	Santo Domingo	Ecuador	-0.268231, -79.120764	642.3	QCAZA58256	RDT0036	1.7	29.98	ND	17_Sep_2014	Unclass	_283B-1	16438565.05
Dendrobatidae	Oophaga sylvatica	Villa Hermosa	Santo Domingo	Ecuador	-0.268231, -79.120764	642.3	QCAZA58256	RDT0036	1.7	29.98	ND	17_Sep_2014	5,8-I	_217B-2	101445615.6
Dendrobatidae	Oophaga sylvatica	Villa Hermosa	Santo Domingo	Ecuador	-0.268231, -79.120764	642.3	QCAZA58256	RDT0036	1.7	29.98	ND	17_Sep_2014	5,8-I	_217B-3	8615634.737
Dendrobatidae	Oophaga sylvatica	Villa Hermosa	Santo Domingo	Ecuador	-0.268231, -79.120764	642.3	QCAZA58256	RDT0036	1.7	29.98	ND	17_Sep_2014	DHQ	_237U(NH)	6308137.48
Dendrobatidae	Oophaga sylvatica	Villa Hermosa	Santo Domingo	Ecuador	-0.268231, -79.120764	642.3	QCAZA58256	RDT0036	1.7	29.98	ND	17_Sep_2014	DHQ	_243A-2	1804966.503
Dendrobatidae	Oophaga sylvatica	Villa Hermosa	Santo Domingo	Ecuador	-0.268231, -79.120764	642.3	QCAZA58256	RDT0036	1.7	29.98	ND	17_Sep_2014	5,6,8-I	_New181-2	3926027.426
Dendrobatidae	Oophaga sylvatica	Villa Hermosa	Santo Domingo	Ecuador	-0.268231, -79.120764	642.3	QCAZA58256	RDT0036	1.7	29.98	ND	17_Sep_2014	5,6,8-I	_New207-1	3658512.338
Dendrobatidae	Oophaga sylvatica	Villa Hermosa	Santo Domingo	Ecuador	-0.268231, -79.120764	642.3	QCAZA58256	RDT0036	1.7	29.98	ND	17_Sep_2014	5,8-I	_195I-1	14199935.56
Dendrobatidae	Oophaga sylvatica	Villa Hermosa	Santo Domingo	Ecuador	-0.268231, -79.120764	642.3	QCAZA58256	RDT0036	1.7	29.98	ND	17_Sep_2014	5,8-I	_203A-1	32263553.7
Dendrobatidae	Oophaga sylvatica	Villa Hermosa	Santo Domingo	Ecuador	-0.268231, -79.120764	642.3	QCAZA58256	RDT0036	1.7	29.98	ND	17_Sep_2014	Unclass	_235R-1	20424976.56
Dendrobatidae	Oophaga sylvatica	Villa Hermosa	Santo Domingo	Ecuador	-0.268231, -79.120764	642.3	QCAZA58256	RDT0036	1.7	29.98	ND	17_Sep_2014	Unclass	_239B-1	29760463.42
Dendrobatidae	Oophaga sylvatica	Villa Hermosa	Santo Domingo	Ecuador	-0.268231, -79.120764	642.3	QCAZA58256	RDT0036	1.7	29.98	ND	17_Sep_2014	5,8-I	_245B-1	155614746.8
Dendrobatidae	Oophaga sylvatica	Villa Hermosa	Santo Domingo	Ecuador	-0.268231, -79.120764	642.3	QCAZA58256	RDT0036	1.7	29.98	ND	17_Sep_2014	5,8-I	_247E-1	8269263.217
Dendrobatidae	Oophaga sylvatica	Villa Hermosa	Santo Domingo	Ecuador	-0.268231, -79.120764	642.3	QCAZA58256	RDT0036	1.7	29.98	ND	17_Sep_2014	5,8-I	_247E-2	1126851901
Dendrobatidae	Oophaga sylvatica	Villa Hermosa	Santo Domingo	Ecuador	-0.268231, -79.120764	642.3	QCAZA58256	RDT0036	1.7	29.98	ND	17_Sep_2014	5,8-I	_247E-3	156071700.6
Dendrobatidae	Oophaga sylvatica	Villa Hermosa	Santo Domingo	Ecuador	-0.268231, -79.120764	642.3	QCAZA58256	RDT0036	1.7	29.98	ND	17_Sep_2014	5,8-I	_249N	3673078.328
Dendrobatidae	Oophaga sylvatica	Villa Hermosa	Santo Domingo	Ecuador	-0.268231, -79.120764	642.3	QCAZA58256	RDT0036	1.7	29.98	ND	17_Sep_2014	5,8-I	_249O-1	1126853287
Dendrobatidae	Oophaga sylvatica	Villa Hermosa	Santo Domingo	Ecuador	-0.268231, -79.120764	642.3	QCAZA58256	RDT0036	1.7	29.98	ND	17_Sep_2014	5,8-I	_249O-2	99092359.38
Dendrobatidae	Oophaga sylvatica	Villa Hermosa	Santo Domingo	Ecuador	-0.268231, -79.120764	642.3	QCAZA58256	RDT0036	1.7	29.98	ND	17_Sep_2014	5,8-I	_251B-2	3595776.999
Dendrobatidae	Oophaga sylvatica	Villa Hermosa	Santo Domingo	Ecuador	-0.268231, -79.120764	642.3	QCAZA58256	RDT0036	1.7	29.98	ND	17_Sep_2014	5,8-I	_223D-1	5214391.77
Dendrobatidae	Oophaga sylvatica	Villa Hermosa	Santo Domingo	Ecuador	-0.268231, -79.120764	642.3	QCAZA58256	RDT0036	1.7	29.98	ND	17_Sep_2014	5,8-I	_223D-2	13232898.05
Dendrobatidae	Oophaga sylvatica	Villa Hermosa	Santo Domingo	Ecuador	-0.268231, -79.120764	642.3	QCAZA58256	RDT0036	1.7	29.98	ND	17_Sep_2014	5,8-I	_223D-4	108359665.7
Dendrobatidae	Oophaga sylvatica	Villa Hermosa	Santo Domingo	Ecuador	-0.268231, -79.120764	642.3	QCAZA58256	RDT0036	1.7	29.98	ND	17_Sep_2014	5,8-I	_223J-1	192001022.7
Dendrobatidae	Oophaga sylvatica	Villa Hermosa	Santo Domingo	Ecuador	-0.268231, -79.120764	642.3	QCAZA58256	RDT0036	1.7	29.98	ND	17_Sep_2014	5,8-I	_225D-1	108359665.7
Dendrobatidae	Oophaga sylvatica	Villa Hermosa	Santo Domingo	Ecuador	-0.268231, -79.120764	642.3	QCAZA58256	RDT0036	1.7	29.98	ND	17_Sep_2014	5,8-I	_225D-3	3426655.194
Dendrobatidae	Oophaga sylvatica	Villa Hermosa	Santo Domingo	Ecuador	-0.268231, -79.120764	642.3	QCAZA58256	RDT0036	1.7	29.98	ND	17_Sep_2014	5,8-I	_231C-1	108359717.6
Dendrobatidae	Oophaga sylvatica	Villa Hermosa	Santo Domingo	Ecuador	-0.268231, -79.120764	642.3	QCAZA58256	RDT0036	1.7	29.98	ND	17_Sep_2014	5,8-I	_231C-2	353312484.4
Dendrobatidae	Oophaga sylvatica	Villa Hermosa	Santo Domingo	Ecuador	-0.268231, -79.120764	642.3	QCAZA58256	RDT0036	1.7	29.98	ND	17_Sep_2014	5,8-I	_231C-3	6419231.499
Dendrobatidae	Oophaga sylvatica	Villa Hermosa	Santo Domingo	Ecuador	-0.268231, -79.120764	642.3	QCAZA58256	RDT0036	1.7	29.98	ND	17_Sep_2014	5,8-I	_231C-4	6272920.482
Dendrobatidae	Oophaga sylvatica	Villa Hermosa	Santo Domingo	Ecuador	-0.268231, -79.120764	642.3	QCAZA58256	RDT0036	1.7	29.98	ND	17_Sep_2014	5,8-I	_233M-1	353293709.8
Dendrobatidae	Oophaga sylvatica	Villa Hermosa	Santo Domingo	Ecuador	-0.268231, -79.120764	642.3	QCAZA58256	RDT0036	1.7	29.98	ND	17_Sep_2014	5,8-I	_235B-1	5395616.841
Dendrobatidae	Oophaga sylvatica	Villa Hermosa	Santo Domingo	Ecuador	-0.268231, -79.120764	642.3	QCAZA58256	RDT0036	1.7	29.98	ND	17_Sep_2014	5,8-I	_237D-1	11925013.36
Dendrobatidae	Oophaga sylvatica	Villa Hermosa	Santo Domingo	Ecuador	-0.268231, -79.120764	642.3	QCAZA58256	RDT0036	1.7	29.98	ND	17_Sep_2014	5,8-I	_237H-1	10450756.13
Dendrobatidae	Oophaga sylvatica	Villa Hermosa	Santo Domingo	Ecuador	-0.268231, -79.120764	642.3	QCAZA58256	RDT0036	1.7	29.98	ND	17_Sep_2014	5,8-I	_237H-2	27319587.72
Dendrobatidae	Oophaga sylvatica	Villa Hermosa	Santo Domingo	Ecuador	-0.268231, -79.120764	642.3	QCAZA58256	RDT0036	1.7	29.98	ND	17_Sep_2014	5,8-I	_241F-1	544243.0105
Dendrobatidae	Oophaga sylvatica	Villa Hermosa	Santo Domingo	Ecuador	-0.268231, -79.120764	642.3	QCAZA58256	RDT0036	1.7	29.98	ND	17_Sep_2014	5,8-I	_243B-1	5457189.371
Dendrobatidae	Oophaga sylvatica	Villa Hermosa	Santo Domingo	Ecuador	-0.268231, -79.120764	642.3	QCAZA58256	RDT0036	1.7	29.98	ND	17_Sep_2014	5,8-I	_243B-2	1087697.193
Dendrobatidae	Oophaga sylvatica	Villa Hermosa	Santo Domingo	Ecuador	-0.268231, -79.120764	642.3	QCAZA58256	RDT0036	1.7	29.98	ND	17_Sep_2014	DHQ	_New239-7	22794075.42
Dendrobatidae	Oophaga sylvatica	Villa Hermosa	Santo Domingo	Ecuador	-0.268231, -79.120764	642.3	QCAZA58256	RDT0036	1.7	29.98	ND	17_Sep_2014	DHQ	_New291-1	2929499.378
Dendrobatidae	Oophaga sylvatica	Villa Hermosa	Santo Domingo	Ecuador	-0.268231, -79.120764	642.3	QCAZA58256	RDT0036	1.7	29.98	ND	17_Sep_2014	5,8-I	_251N-1	30341681.32
Dendrobatidae	Oophaga sylvatica	Villa Hermosa	Santo Domingo	Ecuador	-0.268231, -79.120764	642.3	QCAZA58256	RDT0036	1.7	29.98	ND	17_Sep_2014	5,8-I	_259B-1	18653022.01
Dendrobatidae	Oophaga sylvatica	Villa Hermosa	Santo Domingo	Ecuador	-0.268231, -79.120764	642.3	QCAZA58256	RDT0036	1.7	29.98	ND	17_Sep_2014	5,8-I	_New207-2	1801038.475
Dendrobatidae	Oophaga sylvatica	Villa Hermosa	Santo Domingo	Ecuador	-0.268231, -79.120764	642.3	QCAZA58256	RDT0036	1.7	29.98	ND	17_Sep_2014	5,8-I	_New221-4	34180753.71
Dendrobatidae	Oophaga sylvatica	Villa Hermosa	Santo Domingo	Ecuador	-0.268231, -79.120764	642.3	QCAZA58256	RDT0036	1.7	29.98	ND	17_Sep_2014	5,8-I	_New237-2	25026615.63
Dendrobatidae	Oophaga sylvatica	Villa Hermosa	Santo Domingo	Ecuador	-0.268231, -79.120764	642.3	QCAZA58256	RDT0036	1.7	29.98	ND	17_Sep_2014	5,8-I	_New237-8	28972315.68
Dendrobatidae	Oophaga sylvatica	Villa Hermosa	Santo Domingo	Ecuador	-0.268231, -79.120764	642.3	QCAZA58256	RDT0036	1.7	29.98	ND	17_Sep_2014	5,8-I	_New243-2	3426655.194
Dendrobatidae	Oophaga sylvatica	Villa Hermosa	Santo Domingo	Ecuador	-0.268231, -79.120764	642.3	QCAZA58256	RDT0036	1.7	29.98	ND	17_Sep_2014	5,8-I	_New247-2	13211987.35
Dendrobatidae	Oophaga sylvatica	Villa Hermosa	Santo Domingo	Ecuador	-0.268231, -79.120764	642.3	QCAZA58256	RDT0036	1.7	29.98	ND	17_Sep_2014	5,8-I	_New249-3	453412285.5
Dendrobatidae	Oophaga sylvatica	Villa Hermosa	Santo Domingo	Ecuador	-0.268231, -79.120764	642.3	QCAZA58256	RDT0036	1.7	29.98	ND	17_Sep_2014	5-I	_New245-1	16695068.14
Dendrobatidae	Oophaga sylvatica	Villa Hermosa	Santo Domingo	Ecuador	-0.268231, -79.120764	642.3	QCAZA58256	RDT0036	1.7	29.98	ND	17_Sep_2014	DHQ	_195A-1	224513887.2
Dendrobatidae	Oophaga sylvatica	Villa Hermosa	Santo Domingo	Ecuador	-0.268231, -79.120764	642.3	QCAZA58256	RDT0036	1.7	29.98	ND	17_Sep_2014	DHQ	_195A-2	7091608.781
Dendrobatidae	Oophaga sylvatica	Villa Hermosa	Santo Domingo	Ecuador	-0.268231, -79.120764	642.3	QCAZA58256	RDT0036	1.7	29.98	ND	17_Sep_2014	DHQ	_195A-3	4477605046
Dendrobatidae	Oophaga sylvatica	Villa Hermosa	Santo Domingo	Ecuador	-0.268231, -79.120764	642.3	QCAZA58256	RDT0036	1.7	29.98	ND	17_Sep_2014	5,8-I	_207A-4	32508391.68
Dendrobatidae	Oophaga sylvatica	Villa Hermosa	Santo Domingo	Ecuador	-0.268231, -79.120764	642.3	QCAZA58256	RDT0036	1.7	29.98	ND	17_Sep_2014	5,8-I	_209B-2	5296953.67
Dendrobatidae	Oophaga sylvatica	Villa Hermosa	Santo Domingo	Ecuador	-0.268231, -79.120764	642.3	QCAZA58256	RDT0036	1.7	29.98	ND	17_Sep_2014	Dehydro-5,8-I	_New217-1	545052.7828
Dendrobatidae	Oophaga sylvatica	Villa Hermosa	Santo Domingo	Ecuador	-0.268231, -79.120764	642.3	QCAZA58256	RDT0036	1.7	29.98	ND	17_Sep_2014	Dehydro-5,8-I	_New229-1	94031054.37
Dendrobatidae	Oophaga sylvatica	Villa Hermosa	Santo Domingo	Ecuador	-0.268231, -79.120764	642.3	QCAZA58256	RDT0036	1.7	29.98	ND	17_Sep_2014	Deoxy-hPTX	_193F-2	719169.1534
Dendrobatidae	Oophaga sylvatica	Villa Hermosa	Santo Domingo	Ecuador	-0.268231, -79.120764	642.3	QCAZA58256	RDT0036	1.7	29.98	ND	17_Sep_2014	DeoxyPTX	_221M/S-1	125140518
Dendrobatidae	Oophaga sylvatica	Villa Hermosa	Santo Domingo	Ecuador	-0.268231, -79.120764	642.3	QCAZA58256	RDT0036	1.7	29.98	ND	17_Sep_2014	DHQ	_283F-1	370840.6133
Dendrobatidae	Oophaga sylvatica	Villa Hermosa	Santo Domingo	Ecuador	-0.268231, -79.120764	642.3	QCAZA58256	RDT0036	1.7	29.98	ND	17_Sep_2014	DHQ	_New193-2	95420391.64
Dendrobatidae	Oophaga sylvatica	Villa Hermosa	Santo Domingo	Ecuador	-0.268231, -79.120764	642.3	QCAZA58256	RDT0036	1.7	29.98	ND	17_Sep_2014	DHQ	_New235-4	18585710.46
Dendrobatidae	Oophaga sylvatica	Villa Hermosa	Santo Domingo	Ecuador	-0.268231, -79.120764	642.3	QCAZA58256	RDT0036	1.7	29.98	ND	17_Sep_2014	DHQ	_New239-3,4	14525621.31
Dendrobatidae	Oophaga sylvatica	Villa Hermosa	Santo Domingo	Ecuador	-0.268231, -79.120764	642.3	QCAZA58256	RDT0036	1.7	29.98	ND	17_Sep_2014	5,8-I	_205A-1	26195954.08
Dendrobatidae	Oophaga sylvatica	Villa Hermosa	Santo Domingo	Ecuador	-0.268231, -79.120764	642.3	QCAZA58256	RDT0036	1.7	29.98	ND	17_Sep_2014	5,8-I	_207A-1	600685739.1
Dendrobatidae	Oophaga sylvatica	Villa Hermosa	Santo Domingo	Ecuador	-0.268231, -79.120764	642.3	QCAZA58256	RDT0036	1.7	29.98	ND	17_Sep_2014	5,8-I	_207A-3	14060287.82
Dendrobatidae	Oophaga sylvatica	Villa Hermosa	Santo Domingo	Ecuador	-0.268231, -79.120764	642.3	QCAZA58256	RDT0036	1.7	29.98	ND	17_Sep_2014	HTX	_239H	257083422.4
Dendrobatidae	Oophaga sylvatica	Villa Hermosa	Santo Domingo	Ecuador	-0.268231, -79.120764	642.3	QCAZA58256	RDT0036	1.7	29.98	ND	17_Sep_2014	HO-5,6,8-I	_239F-1	129497125.7
Dendrobatidae	Oophaga sylvatica	Villa Hermosa	Santo Domingo	Ecuador	-0.268231, -79.120764	642.3	QCAZA58256	RDT0036	1.7	29.98	ND	17_Sep_2014	HO-5,6,8-I	_239F-2	60763140
Dendrobatidae	Oophaga sylvatica	Villa Hermosa	Santo Domingo	Ecuador	-0.268231, -79.120764	642.3	QCAZA58256	RDT0036	1.7	29.98	ND	17_Sep_2014	HTX	_235A-1	14501908.83
Dendrobatidae	Oophaga sylvatica	Villa Hermosa	Santo Domingo	Ecuador	-0.268231, -79.120764	642.3	QCAZA58256	RDT0036	1.7	29.98	ND	17_Sep_2014	HTX	_283A-1	764096.1607
Dendrobatidae	Oophaga sylvatica	Villa Hermosa	Santo Domingo	Ecuador	-0.268231, -79.120764	642.3	QCAZA58256	RDT0036	1.7	29.98	ND	17_Sep_2014	HTX	_285B-1	593952.5456
Dendrobatidae	Oophaga sylvatica	Villa Hermosa	Santo Domingo	Ecuador	-0.268231, -79.120764	642.3	QCAZA58256	RDT0036	1.7	29.98	ND	17_Sep_2014	HTX	_291A-1	1457132808
Dendrobatidae	Oophaga sylvatica	Villa Hermosa	Santo Domingo	Ecuador	-0.268231, -79.120764	642.3	QCAZA58256	RDT0036	1.7	29.98	ND	17_Sep_2014	Lehm	_275A/275G-2	35692820.55
Dendrobatidae	Oophaga sylvatica	Villa Hermosa	Santo Domingo	Ecuador	-0.268367, -79.120728	637.5	QCAZA58257	RDT0037	1.4	26.17	ND	17_Sep_2014	1,4-Q	_231A-4	29540291.51
Dendrobatidae	Oophaga sylvatica	Villa Hermosa	Santo Domingo	Ecuador	-0.268367, -79.120728	637.5	QCAZA58257	RDT0037	1.4	26.17	ND	17_Sep_2014	1,4-Q	_231A-1	51104161.9
Dendrobatidae	Oophaga sylvatica	Villa Hermosa	Santo Domingo	Ecuador	-0.268367, -79.120728	637.5	QCAZA58257	RDT0037	1.4	26.17	ND	17_Sep_2014	1,4-Q	_231A-2	1285127161
Dendrobatidae	Oophaga sylvatica	Villa Hermosa	Santo Domingo	Ecuador	-0.268367, -79.120728	637.5	QCAZA58257	RDT0037	1.4	26.17	ND	17_Sep_2014	1,4-Q	_231A-3	6004885.921
Dendrobatidae	Oophaga sylvatica	Villa Hermosa	Santo Domingo	Ecuador	-0.268367, -79.120728	637.5	QCAZA58257	RDT0037	1.4	26.17	ND	17_Sep_2014	1,3,4-Q	_New249-2	84831359.74
Dendrobatidae	Oophaga sylvatica	Villa Hermosa	Santo Domingo	Ecuador	-0.268367, -79.120728	637.5	QCAZA58257	RDT0037	1.4	26.17	ND	17_Sep_2014	DHQ	_243A-3	724475.7203
Dendrobatidae	Oophaga sylvatica	Villa Hermosa	Santo Domingo	Ecuador	-0.268367, -79.120728	637.5	QCAZA58257	RDT0037	1.4	26.17	ND	17_Sep_2014	DHQ	_249D-2	1314563.318
Dendrobatidae	Oophaga sylvatica	Villa Hermosa	Santo Domingo	Ecuador	-0.268367, -79.120728	637.5	QCAZA58257	RDT0037	1.4	26.17	ND	17_Sep_2014	PTX	_307G-1	448437322.6
Dendrobatidae	Oophaga sylvatica	Villa Hermosa	Santo Domingo	Ecuador	-0.268367, -79.120728	637.5	QCAZA58257	RDT0037	1.4	26.17	ND	17_Sep_2014	Pyr	_211T-2	3685769.756
Dendrobatidae	Oophaga sylvatica	Villa Hermosa	Santo Domingo	Ecuador	-0.268367, -79.120728	637.5	QCAZA58257	RDT0037	1.4	26.17	ND	17_Sep_2014	Pyr	_279G-1	3212650.722
Dendrobatidae	Oophaga sylvatica	Villa Hermosa	Santo Domingo	Ecuador	-0.268367, -79.120728	637.5	QCAZA58257	RDT0037	1.4	26.17	ND	17_Sep_2014	Pyr	_New269-1	5972725.294
Dendrobatidae	Oophaga sylvatica	Villa Hermosa	Santo Domingo	Ecuador	-0.268367, -79.120728	637.5	QCAZA58257	RDT0037	1.4	26.17	ND	17_Sep_2014	Pyr	_New269-2	5114068.628
Dendrobatidae	Oophaga sylvatica	Villa Hermosa	Santo Domingo	Ecuador	-0.268367, -79.120728	637.5	QCAZA58257	RDT0037	1.4	26.17	ND	17_Sep_2014	Pip	_225I-2	73709685.55
Dendrobatidae	Oophaga sylvatica	Villa Hermosa	Santo Domingo	Ecuador	-0.268367, -79.120728	637.5	QCAZA58257	RDT0037	1.4	26.17	ND	17_Sep_2014	Pip	_239O-1	128223934.1
Dendrobatidae	Oophaga sylvatica	Villa Hermosa	Santo Domingo	Ecuador	-0.268367, -79.120728	637.5	QCAZA58257	RDT0037	1.4	26.17	ND	17_Sep_2014	Pip	_267X-1	23945531.32
Dendrobatidae	Oophaga sylvatica	Villa Hermosa	Santo Domingo	Ecuador	-0.268367, -79.120728	637.5	QCAZA58257	RDT0037	1.4	26.17	ND	17_Sep_2014	DHQ	_233C-3	1163911.468
Dendrobatidae	Oophaga sylvatica	Villa Hermosa	Santo Domingo	Ecuador	-0.268367, -79.120728	637.5	QCAZA58257	RDT0037	1.4	26.17	ND	17_Sep_2014	DHQ	_237U(NH)	2336587.082
Dendrobatidae	Oophaga sylvatica	Villa Hermosa	Santo Domingo	Ecuador	-0.268367, -79.120728	637.5	QCAZA58257	RDT0037	1.4	26.17	ND	17_Sep_2014	PTX	_253F-1	6536533.718
Dendrobatidae	Oophaga sylvatica	Villa Hermosa	Santo Domingo	Ecuador	-0.268367, -79.120728	637.5	QCAZA58257	RDT0037	1.4	26.17	ND	17_Sep_2014	Tricyclic	_245J-1	24932314.53
Dendrobatidae	Oophaga sylvatica	Villa Hermosa	Santo Domingo	Ecuador	-0.268367, -79.120728	637.5	QCAZA58257	RDT0037	1.4	26.17	ND	17_Sep_2014	Tricyclic	_245J-2	154569216.8
Dendrobatidae	Oophaga sylvatica	Villa Hermosa	Santo Domingo	Ecuador	-0.268367, -79.120728	637.5	QCAZA58257	RDT0037	1.4	26.17	ND	17_Sep_2014	Tricyclic	_New207-4	711261.2014
Dendrobatidae	Oophaga sylvatica	Villa Hermosa	Santo Domingo	Ecuador	-0.268367, -79.120728	637.5	QCAZA58257	RDT0037	1.4	26.17	ND	17_Sep_2014	1,4-Q	_233A-2	48134780.1
Dendrobatidae	Oophaga sylvatica	Villa Hermosa	Santo Domingo	Ecuador	-0.268367, -79.120728	637.5	QCAZA58257	RDT0037	1.4	26.17	ND	17_Sep_2014	1,4-Q	_265C-1	8337080.555
Dendrobatidae	Oophaga sylvatica	Villa Hermosa	Santo Domingo	Ecuador	-0.268367, -79.120728	637.5	QCAZA58257	RDT0037	1.4	26.17	ND	17_Sep_2014	2,5-Pyr	_183B-1	68044130.37
Dendrobatidae	Oophaga sylvatica	Villa Hermosa	Santo Domingo	Ecuador	-0.268367, -79.120728	637.5	QCAZA58257	RDT0037	1.4	26.17	ND	17_Sep_2014	2,5-Pyr	_253I-1	62791828.94
Dendrobatidae	Oophaga sylvatica	Villa Hermosa	Santo Domingo	Ecuador	-0.268367, -79.120728	637.5	QCAZA58257	RDT0037	1.4	26.17	ND	17_Sep_2014	DHQ	_275B-2	5195952.514
Dendrobatidae	Oophaga sylvatica	Villa Hermosa	Santo Domingo	Ecuador	-0.268367, -79.120728	637.5	QCAZA58257	RDT0037	1.4	26.17	ND	17_Sep_2014	DHQ	_283F-1	9292435.862
Dendrobatidae	Oophaga sylvatica	Villa Hermosa	Santo Domingo	Ecuador	-0.268367, -79.120728	637.5	QCAZA58257	RDT0037	1.4	26.17	ND	17_Sep_2014	DHQ	_New235-4	9391512.911
Dendrobatidae	Oophaga sylvatica	Villa Hermosa	Santo Domingo	Ecuador	-0.268367, -79.120728	637.5	QCAZA58257	RDT0037	1.4	26.17	ND	17_Sep_2014	DHQ	_New239-7	3615806.067
Dendrobatidae	Oophaga sylvatica	Villa Hermosa	Santo Domingo	Ecuador	-0.268367, -79.120728	637.5	QCAZA58257	RDT0037	1.4	26.17	ND	17_Sep_2014	Tricyclic	_193B-1	6094956.855
Dendrobatidae	Oophaga sylvatica	Villa Hermosa	Santo Domingo	Ecuador	-0.268367, -79.120728	637.5	QCAZA58257	RDT0037	1.4	26.17	ND	17_Sep_2014	Tricyclic	_193C-1	1774668.832
Dendrobatidae	Oophaga sylvatica	Villa Hermosa	Santo Domingo	Ecuador	-0.268367, -79.120728	637.5	QCAZA58257	RDT0037	1.4	26.17	ND	17_Sep_2014	Tricyclic	_235Y-1	6324563.805
Dendrobatidae	Oophaga sylvatica	Villa Hermosa	Santo Domingo	Ecuador	-0.268367, -79.120728	637.5	QCAZA58257	RDT0037	1.4	26.17	ND	17_Sep_2014	HO-5,6,8-I	_239F-1	232397860.1
Dendrobatidae	Oophaga sylvatica	Villa Hermosa	Santo Domingo	Ecuador	-0.268367, -79.120728	637.5	QCAZA58257	RDT0037	1.4	26.17	ND	17_Sep_2014	HO-5,6,8-I	_239F-2	134078235.2
Dendrobatidae	Oophaga sylvatica	Villa Hermosa	Santo Domingo	Ecuador	-0.268367, -79.120728	637.5	QCAZA58257	RDT0037	1.4	26.17	ND	17_Sep_2014	HO-5,6,8-I	_New225-1	13635240.15
Dendrobatidae	Oophaga sylvatica	Villa Hermosa	Santo Domingo	Ecuador	-0.268367, -79.120728	637.5	QCAZA58257	RDT0037	1.4	26.17	ND	17_Sep_2014	HTX	_235A-1	33008432.5
Dendrobatidae	Oophaga sylvatica	Villa Hermosa	Santo Domingo	Ecuador	-0.268367, -79.120728	637.5	QCAZA58257	RDT0037	1.4	26.17	ND	17_Sep_2014	HTX	_239H	382760456.9
Dendrobatidae	Oophaga sylvatica	Villa Hermosa	Santo Domingo	Ecuador	-0.268367, -79.120728	637.5	QCAZA58257	RDT0037	1.4	26.17	ND	17_Sep_2014	HTX	_283A-1	42764333.92
Dendrobatidae	Oophaga sylvatica	Villa Hermosa	Santo Domingo	Ecuador	-0.268367, -79.120728	637.5	QCAZA58257	RDT0037	1.4	26.17	ND	17_Sep_2014	Lehm	_275A/275G-2	5789447.8
Dendrobatidae	Oophaga sylvatica	Villa Hermosa	Santo Domingo	Ecuador	-0.268367, -79.120728	637.5	QCAZA58257	RDT0037	1.4	26.17	ND	17_Sep_2014	Lehm	_New239-5	66121992.84
Dendrobatidae	Oophaga sylvatica	Villa Hermosa	Santo Domingo	Ecuador	-0.268367, -79.120728	637.5	QCAZA58257	RDT0037	1.4	26.17	ND	17_Sep_2014	NMeDHQ	_237U-1	1690821.586
Dendrobatidae	Oophaga sylvatica	Villa Hermosa	Santo Domingo	Ecuador	-0.268367, -79.120728	637.5	QCAZA58257	RDT0037	1.4	26.17	ND	17_Sep_2014	Necine	_New299-1	722458301.8
Dendrobatidae	Oophaga sylvatica	Villa Hermosa	Santo Domingo	Ecuador	-0.268367, -79.120728	637.5	QCAZA58257	RDT0037	1.4	26.17	ND	17_Sep_2014	5,8-I	_New207-2	7867863.186
Dendrobatidae	Oophaga sylvatica	Villa Hermosa	Santo Domingo	Ecuador	-0.268367, -79.120728	637.5	QCAZA58257	RDT0037	1.4	26.17	ND	17_Sep_2014	5,8-I	_New221-4	30242048.22
Dendrobatidae	Oophaga sylvatica	Villa Hermosa	Santo Domingo	Ecuador	-0.268367, -79.120728	637.5	QCAZA58257	RDT0037	1.4	26.17	ND	17_Sep_2014	5,8-I	_New237-2	13760315.76
Dendrobatidae	Oophaga sylvatica	Villa Hermosa	Santo Domingo	Ecuador	-0.268367, -79.120728	637.5	QCAZA58257	RDT0037	1.4	26.17	ND	17_Sep_2014	5,8-I	_New237-8	34520171.96
Dendrobatidae	Oophaga sylvatica	Villa Hermosa	Santo Domingo	Ecuador	-0.268367, -79.120728	637.5	QCAZA58257	RDT0037	1.4	26.17	ND	17_Sep_2014	5,8-I	_New243-2	5740932.925
Dendrobatidae	Oophaga sylvatica	Villa Hermosa	Santo Domingo	Ecuador	-0.268367, -79.120728	637.5	QCAZA58257	RDT0037	1.4	26.17	ND	17_Sep_2014	5,8-I	_New247-2	23964757.05
Dendrobatidae	Oophaga sylvatica	Villa Hermosa	Santo Domingo	Ecuador	-0.268367, -79.120728	637.5	QCAZA58257	RDT0037	1.4	26.17	ND	17_Sep_2014	5,8-I	_New249-3	778434446
Dendrobatidae	Oophaga sylvatica	Villa Hermosa	Santo Domingo	Ecuador	-0.268367, -79.120728	637.5	QCAZA58257	RDT0037	1.4	26.17	ND	17_Sep_2014	5,8-I	_New251-5	8108347.654
Dendrobatidae	Oophaga sylvatica	Villa Hermosa	Santo Domingo	Ecuador	-0.268367, -79.120728	637.5	QCAZA58257	RDT0037	1.4	26.17	ND	17_Sep_2014	5-I	_New245-1	26699630.26
Dendrobatidae	Oophaga sylvatica	Villa Hermosa	Santo Domingo	Ecuador	-0.268367, -79.120728	637.5	QCAZA58257	RDT0037	1.4	26.17	ND	17_Sep_2014	DHQ	_195A-1	5897633.023
Dendrobatidae	Oophaga sylvatica	Villa Hermosa	Santo Domingo	Ecuador	-0.268367, -79.120728	637.5	QCAZA58257	RDT0037	1.4	26.17	ND	17_Sep_2014	DHQ	_219A-1	8564826.701
Dendrobatidae	Oophaga sylvatica	Villa Hermosa	Santo Domingo	Ecuador	-0.268367, -79.120728	637.5	QCAZA58257	RDT0037	1.4	26.17	ND	17_Sep_2014	DHQ	_223F-1	5546941.847
Dendrobatidae	Oophaga sylvatica	Villa Hermosa	Santo Domingo	Ecuador	-0.268367, -79.120728	637.5	QCAZA58257	RDT0037	1.4	26.17	ND	17_Sep_2014	DHQ	_223F-2	34189772.61
Dendrobatidae	Oophaga sylvatica	Villa Hermosa	Santo Domingo	Ecuador	-0.268367, -79.120728	637.5	QCAZA58257	RDT0037	1.4	26.17	ND	17_Sep_2014	DHQ	_223F-4	21372084.96
Dendrobatidae	Oophaga sylvatica	Villa Hermosa	Santo Domingo	Ecuador	-0.268367, -79.120728	637.5	QCAZA58257	RDT0037	1.4	26.17	ND	17_Sep_2014	DHQ	_223F-5	4871983.36
Dendrobatidae	Oophaga sylvatica	Villa Hermosa	Santo Domingo	Ecuador	-0.268367, -79.120728	637.5	QCAZA58257	RDT0037	1.4	26.17	ND	17_Sep_2014	DHQ	_223Q-1	79661486.2
Dendrobatidae	Oophaga sylvatica	Villa Hermosa	Santo Domingo	Ecuador	-0.268367, -79.120728	637.5	QCAZA58257	RDT0037	1.4	26.17	ND	17_Sep_2014	DHQ	_223Q-2	441288.3273
Dendrobatidae	Oophaga sylvatica	Villa Hermosa	Santo Domingo	Ecuador	-0.268367, -79.120728	637.5	QCAZA58257	RDT0037	1.4	26.17	ND	17_Sep_2014	5,6,8-I	_237C-1	24910651.21
Dendrobatidae	Oophaga sylvatica	Villa Hermosa	Santo Domingo	Ecuador	-0.268367, -79.120728	637.5	QCAZA58257	RDT0037	1.4	26.17	ND	17_Sep_2014	5,6,8-I	_237C-2	5536362.456
Dendrobatidae	Oophaga sylvatica	Villa Hermosa	Santo Domingo	Ecuador	-0.268367, -79.120728	637.5	QCAZA58257	RDT0037	1.4	26.17	ND	17_Sep_2014	5,6,8-I	_237C-3	4486474.437
Dendrobatidae	Oophaga sylvatica	Villa Hermosa	Santo Domingo	Ecuador	-0.268367, -79.120728	637.5	QCAZA58257	RDT0037	1.4	26.17	ND	17_Sep_2014	5,6,8-I	_237L-1	4882904.305
Dendrobatidae	Oophaga sylvatica	Villa Hermosa	Santo Domingo	Ecuador	-0.268367, -79.120728	637.5	QCAZA58257	RDT0037	1.4	26.17	ND	17_Sep_2014	5,6,8-I	_237L-3	75200700.87
Dendrobatidae	Oophaga sylvatica	Villa Hermosa	Santo Domingo	Ecuador	-0.268367, -79.120728	637.5	QCAZA58257	RDT0037	1.4	26.17	ND	17_Sep_2014	5,6,8-I	_245G-1	17461942.52
Dendrobatidae	Oophaga sylvatica	Villa Hermosa	Santo Domingo	Ecuador	-0.268367, -79.120728	637.5	QCAZA58257	RDT0037	1.4	26.17	ND	17_Sep_2014	Tricyclic	_New235-1	881295516
Dendrobatidae	Oophaga sylvatica	Villa Hermosa	Santo Domingo	Ecuador	-0.268367, -79.120728	637.5	QCAZA58257	RDT0037	1.4	26.17	ND	17_Sep_2014	2,6-Pip	_225I-1	139034359.1
Dendrobatidae	Oophaga sylvatica	Villa Hermosa	Santo Domingo	Ecuador	-0.268367, -79.120728	637.5	QCAZA58257	RDT0037	1.4	26.17	ND	17_Sep_2014	2,6-Pip	_239L-1	16543155.62
Dendrobatidae	Oophaga sylvatica	Villa Hermosa	Santo Domingo	Ecuador	-0.268367, -79.120728	637.5	QCAZA58257	RDT0037	1.4	26.17	ND	17_Sep_2014	2,6-Pip	_New169-1	2073387.625
Dendrobatidae	Oophaga sylvatica	Villa Hermosa	Santo Domingo	Ecuador	-0.268367, -79.120728	637.5	QCAZA58257	RDT0037	1.4	26.17	ND	17_Sep_2014	3,5-I	_195B-1	22101165.19
Dendrobatidae	Oophaga sylvatica	Villa Hermosa	Santo Domingo	Ecuador	-0.268367, -79.120728	637.5	QCAZA58257	RDT0037	1.4	26.17	ND	17_Sep_2014	3,5-I	_195B-2	99355020.56
Dendrobatidae	Oophaga sylvatica	Villa Hermosa	Santo Domingo	Ecuador	-0.268367, -79.120728	637.5	QCAZA58257	RDT0037	1.4	26.17	ND	17_Sep_2014	3,5-I	_211E-1	5064855.746
Dendrobatidae	Oophaga sylvatica	Villa Hermosa	Santo Domingo	Ecuador	-0.268367, -79.120728	637.5	QCAZA58257	RDT0037	1.4	26.17	ND	17_Sep_2014	3,5-I	_223AB-1	9110502.274
Dendrobatidae	Oophaga sylvatica	Villa Hermosa	Santo Domingo	Ecuador	-0.268367, -79.120728	637.5	QCAZA58257	RDT0037	1.4	26.17	ND	17_Sep_2014	3,5-I	_223AB-3	2519838933
Dendrobatidae	Oophaga sylvatica	Villa Hermosa	Santo Domingo	Ecuador	-0.268367, -79.120728	637.5	QCAZA58257	RDT0037	1.4	26.17	ND	17_Sep_2014	3,5-I	_223Z-1	80620995.55
Dendrobatidae	Oophaga sylvatica	Villa Hermosa	Santo Domingo	Ecuador	-0.268367, -79.120728	637.5	QCAZA58257	RDT0037	1.4	26.17	ND	17_Sep_2014	3,5-I	_239AB	30940111.53
Dendrobatidae	Oophaga sylvatica	Villa Hermosa	Santo Domingo	Ecuador	-0.268367, -79.120728	637.5	QCAZA58257	RDT0037	1.4	26.17	ND	17_Sep_2014	DHQ	_New291-1	3980180.585
Dendrobatidae	Oophaga sylvatica	Villa Hermosa	Santo Domingo	Ecuador	-0.268367, -79.120728	637.5	QCAZA58257	RDT0037	1.4	26.17	ND	17_Sep_2014	Dehydro-5,8-I	_New229-1	79312366.58
Dendrobatidae	Oophaga sylvatica	Villa Hermosa	Santo Domingo	Ecuador	-0.268367, -79.120728	637.5	QCAZA58257	RDT0037	1.4	26.17	ND	17_Sep_2014	DeoxyPTX	_221M/S-1	116266652.9
Dendrobatidae	Oophaga sylvatica	Villa Hermosa	Santo Domingo	Ecuador	-0.268367, -79.120728	637.5	QCAZA58257	RDT0037	1.4	26.17	ND	17_Sep_2014	DeoxyPTX	_235V-1	5547562.852
Dendrobatidae	Oophaga sylvatica	Villa Hermosa	Santo Domingo	Ecuador	-0.268367, -79.120728	637.5	QCAZA58257	RDT0037	1.4	26.17	ND	17_Sep_2014	3,5-I	_New237-6	3829910.298
Dendrobatidae	Oophaga sylvatica	Villa Hermosa	Santo Domingo	Ecuador	-0.268367, -79.120728	637.5	QCAZA58257	RDT0037	1.4	26.17	ND	17_Sep_2014	3,5-I	_New251-1	303584053
Dendrobatidae	Oophaga sylvatica	Villa Hermosa	Santo Domingo	Ecuador	-0.268367, -79.120728	637.5	QCAZA58257	RDT0037	1.4	26.17	ND	17_Sep_2014	3,5-I	_New251-3	8351691.249
Dendrobatidae	Oophaga sylvatica	Villa Hermosa	Santo Domingo	Ecuador	-0.268367, -79.120728	637.5	QCAZA58257	RDT0037	1.4	26.17	ND	17_Sep_2014	3,5-I	_New251-4	54378847.65
Dendrobatidae	Oophaga sylvatica	Villa Hermosa	Santo Domingo	Ecuador	-0.268367, -79.120728	637.5	QCAZA58257	RDT0037	1.4	26.17	ND	17_Sep_2014	3,5-I	_New265-4	13276818.72
Dendrobatidae	Oophaga sylvatica	Villa Hermosa	Santo Domingo	Ecuador	-0.268367, -79.120728	637.5	QCAZA58257	RDT0037	1.4	26.17	ND	17_Sep_2014	3,5-I	_New309-3	1374173.141
Dendrobatidae	Oophaga sylvatica	Villa Hermosa	Santo Domingo	Ecuador	-0.268367, -79.120728	637.5	QCAZA58257	RDT0037	1.4	26.17	ND	17_Sep_2014	3,5-I	_New311-1	427693939.9
Dendrobatidae	Oophaga sylvatica	Villa Hermosa	Santo Domingo	Ecuador	-0.268367, -79.120728	637.5	QCAZA58257	RDT0037	1.4	26.17	ND	17_Sep_2014	3,5-I	_New311-2	189315025.3
Dendrobatidae	Oophaga sylvatica	Villa Hermosa	Santo Domingo	Ecuador	-0.268367, -79.120728	637.5	QCAZA58257	RDT0037	1.4	26.17	ND	17_Sep_2014	3,5-I	_New339-1	1467317.979
Dendrobatidae	Oophaga sylvatica	Villa Hermosa	Santo Domingo	Ecuador	-0.268367, -79.120728	637.5	QCAZA58257	RDT0037	1.4	26.17	ND	17_Sep_2014	3,5-P	_221Q-1	7490918.491
Dendrobatidae	Oophaga sylvatica	Villa Hermosa	Santo Domingo	Ecuador	-0.268367, -79.120728	637.5	QCAZA58257	RDT0037	1.4	26.17	ND	17_Sep_2014	3,5-P	_223H-1	92873271.58
Dendrobatidae	Oophaga sylvatica	Villa Hermosa	Santo Domingo	Ecuador	-0.268367, -79.120728	637.5	QCAZA58257	RDT0037	1.4	26.17	ND	17_Sep_2014	3,5-P	_223H-2	2645897.214
Dendrobatidae	Oophaga sylvatica	Villa Hermosa	Santo Domingo	Ecuador	-0.268367, -79.120728	637.5	QCAZA58257	RDT0037	1.4	26.17	ND	17_Sep_2014	3,5-P	_223M-1	80590869.75
Dendrobatidae	Oophaga sylvatica	Villa Hermosa	Santo Domingo	Ecuador	-0.268367, -79.120728	637.5	QCAZA58257	RDT0037	1.4	26.17	ND	17_Sep_2014	3,5-P	_235B-4	6911174.839
Dendrobatidae	Oophaga sylvatica	Villa Hermosa	Santo Domingo	Ecuador	-0.268367, -79.120728	637.5	QCAZA58257	RDT0037	1.4	26.17	ND	17_Sep_2014	3,5-P	_237R-1	38406657.99
Dendrobatidae	Oophaga sylvatica	Villa Hermosa	Santo Domingo	Ecuador	-0.268367, -79.120728	637.5	QCAZA58257	RDT0037	1.4	26.17	ND	17_Sep_2014	3,5-P	_239CD-3	9621643.408
Dendrobatidae	Oophaga sylvatica	Villa Hermosa	Santo Domingo	Ecuador	-0.268367, -79.120728	637.5	QCAZA58257	RDT0037	1.4	26.17	ND	17_Sep_2014	3,5-P	_239K-1	10717672.28
Dendrobatidae	Oophaga sylvatica	Villa Hermosa	Santo Domingo	Ecuador	-0.268367, -79.120728	637.5	QCAZA58257	RDT0037	1.4	26.17	ND	17_Sep_2014	3,5-P	_239K-2	8406697.035
Dendrobatidae	Oophaga sylvatica	Villa Hermosa	Santo Domingo	Ecuador	-0.268367, -79.120728	637.5	QCAZA58257	RDT0037	1.4	26.17	ND	17_Sep_2014	3,5-P	_239K-3	26699289.91
Dendrobatidae	Oophaga sylvatica	Villa Hermosa	Santo Domingo	Ecuador	-0.268367, -79.120728	637.5	QCAZA58257	RDT0037	1.4	26.17	ND	17_Sep_2014	3,5-P	_251K-1	1692076.046
Dendrobatidae	Oophaga sylvatica	Villa Hermosa	Santo Domingo	Ecuador	-0.268367, -79.120728	637.5	QCAZA58257	RDT0037	1.4	26.17	ND	17_Sep_2014	3,5-P	_251K-2	7396579.618
Dendrobatidae	Oophaga sylvatica	Villa Hermosa	Santo Domingo	Ecuador	-0.268367, -79.120728	637.5	QCAZA58257	RDT0037	1.4	26.17	ND	17_Sep_2014	3,5-P	_New221-3	14655491.85
Dendrobatidae	Oophaga sylvatica	Villa Hermosa	Santo Domingo	Ecuador	-0.268367, -79.120728	637.5	QCAZA58257	RDT0037	1.4	26.17	ND	17_Sep_2014	3,5-P	_New251-2	2903247.448
Dendrobatidae	Oophaga sylvatica	Villa Hermosa	Santo Domingo	Ecuador	-0.268367, -79.120728	637.5	QCAZA58257	RDT0037	1.4	26.17	ND	17_Sep_2014	3Pyr	_277D-1	4300906.221
Dendrobatidae	Oophaga sylvatica	Villa Hermosa	Santo Domingo	Ecuador	-0.268367, -79.120728	637.5	QCAZA58257	RDT0037	1.4	26.17	ND	17_Sep_2014	3Pyr	_New281-3	9770415.06
Dendrobatidae	Oophaga sylvatica	Villa Hermosa	Santo Domingo	Ecuador	-0.268367, -79.120728	637.5	QCAZA58257	RDT0037	1.4	26.17	ND	17_Sep_2014	4,6-Q	_195C-2	32833439.54
Dendrobatidae	Oophaga sylvatica	Villa Hermosa	Santo Domingo	Ecuador	-0.268367, -79.120728	637.5	QCAZA58257	RDT0037	1.4	26.17	ND	17_Sep_2014	5,6,8-I	_195G-1	90948284.37
Dendrobatidae	Oophaga sylvatica	Villa Hermosa	Santo Domingo	Ecuador	-0.268367, -79.120728	637.5	QCAZA58257	RDT0037	1.4	26.17	ND	17_Sep_2014	5,6,8-I	_195G-3	14600629.7
Dendrobatidae	Oophaga sylvatica	Villa Hermosa	Santo Domingo	Ecuador	-0.268367, -79.120728	637.5	QCAZA58257	RDT0037	1.4	26.17	ND	17_Sep_2014	5,6,8-I	_209C-1	29152043.31
Dendrobatidae	Oophaga sylvatica	Villa Hermosa	Santo Domingo	Ecuador	-0.268367, -79.120728	637.5	QCAZA58257	RDT0037	1.4	26.17	ND	17_Sep_2014	5,6,8-I	_209C-2	79837978.99
Dendrobatidae	Oophaga sylvatica	Villa Hermosa	Santo Domingo	Ecuador	-0.268367, -79.120728	637.5	QCAZA58257	RDT0037	1.4	26.17	ND	17_Sep_2014	5,6,8-I	_223C-1	1925121233
Dendrobatidae	Oophaga sylvatica	Villa Hermosa	Santo Domingo	Ecuador	-0.268367, -79.120728	637.5	QCAZA58257	RDT0037	1.4	26.17	ND	17_Sep_2014	5,6,8-I	_223C-3	161324660.8
Dendrobatidae	Oophaga sylvatica	Villa Hermosa	Santo Domingo	Ecuador	-0.268367, -79.120728	637.5	QCAZA58257	RDT0037	1.4	26.17	ND	17_Sep_2014	5,6,8-I	_231B-1	1636667.688
Dendrobatidae	Oophaga sylvatica	Villa Hermosa	Santo Domingo	Ecuador	-0.268367, -79.120728	637.5	QCAZA58257	RDT0037	1.4	26.17	ND	17_Sep_2014	5,6,8-I	_231B-5	23587523.25
Dendrobatidae	Oophaga sylvatica	Villa Hermosa	Santo Domingo	Ecuador	-0.268367, -79.120728	637.5	QCAZA58257	RDT0037	1.4	26.17	ND	17_Sep_2014	5,6,8-I	_235E-2	1636667.688
Dendrobatidae	Oophaga sylvatica	Villa Hermosa	Santo Domingo	Ecuador	-0.268367, -79.120728	637.5	QCAZA58257	RDT0037	1.4	26.17	ND	17_Sep_2014	5,8-I	_221I-1	12004475.68
Dendrobatidae	Oophaga sylvatica	Villa Hermosa	Santo Domingo	Ecuador	-0.268367, -79.120728	637.5	QCAZA58257	RDT0037	1.4	26.17	ND	17_Sep_2014	5,8-I	_223D-2	14727226.4
Dendrobatidae	Oophaga sylvatica	Villa Hermosa	Santo Domingo	Ecuador	-0.268367, -79.120728	637.5	QCAZA58257	RDT0037	1.4	26.17	ND	17_Sep_2014	5,8-I	_223D-4	70790458.83
Dendrobatidae	Oophaga sylvatica	Villa Hermosa	Santo Domingo	Ecuador	-0.268367, -79.120728	637.5	QCAZA58257	RDT0037	1.4	26.17	ND	17_Sep_2014	5,8-I	_223J-1	227151688.4
Dendrobatidae	Oophaga sylvatica	Villa Hermosa	Santo Domingo	Ecuador	-0.268367, -79.120728	637.5	QCAZA58257	RDT0037	1.4	26.17	ND	17_Sep_2014	5,8-I	_225D-1	70790458.83
Dendrobatidae	Oophaga sylvatica	Villa Hermosa	Santo Domingo	Ecuador	-0.268367, -79.120728	637.5	QCAZA58257	RDT0037	1.4	26.17	ND	17_Sep_2014	5,6,8-I	_New181-2	1115775.676
Dendrobatidae	Oophaga sylvatica	Villa Hermosa	Santo Domingo	Ecuador	-0.268367, -79.120728	637.5	QCAZA58257	RDT0037	1.4	26.17	ND	17_Sep_2014	5,6,8-I	_New207-1	2762557.362
Dendrobatidae	Oophaga sylvatica	Villa Hermosa	Santo Domingo	Ecuador	-0.268367, -79.120728	637.5	QCAZA58257	RDT0037	1.4	26.17	ND	17_Sep_2014	5,8-I	_195I-1	22100695.58
Dendrobatidae	Oophaga sylvatica	Villa Hermosa	Santo Domingo	Ecuador	-0.268367, -79.120728	637.5	QCAZA58257	RDT0037	1.4	26.17	ND	17_Sep_2014	5,8-I	_203A-1	96428784.93
Dendrobatidae	Oophaga sylvatica	Villa Hermosa	Santo Domingo	Ecuador	-0.268367, -79.120728	637.5	QCAZA58257	RDT0037	1.4	26.17	ND	17_Sep_2014	5,8-I	_205A-1	96423848.33
Dendrobatidae	Oophaga sylvatica	Villa Hermosa	Santo Domingo	Ecuador	-0.268367, -79.120728	637.5	QCAZA58257	RDT0037	1.4	26.17	ND	17_Sep_2014	5,8-I	_207A-1	357662337.3
Dendrobatidae	Oophaga sylvatica	Villa Hermosa	Santo Domingo	Ecuador	-0.268367, -79.120728	637.5	QCAZA58257	RDT0037	1.4	26.17	ND	17_Sep_2014	5,8-I	_207A-3	11239735.25
Dendrobatidae	Oophaga sylvatica	Villa Hermosa	Santo Domingo	Ecuador	-0.268367, -79.120728	637.5	QCAZA58257	RDT0037	1.4	26.17	ND	17_Sep_2014	5,8-I	_207A-4	96471614.88
Dendrobatidae	Oophaga sylvatica	Villa Hermosa	Santo Domingo	Ecuador	-0.268367, -79.120728	637.5	QCAZA58257	RDT0037	1.4	26.17	ND	17_Sep_2014	5,8-I	_217B-2	159316582.4
Dendrobatidae	Oophaga sylvatica	Villa Hermosa	Santo Domingo	Ecuador	-0.268367, -79.120728	637.5	QCAZA58257	RDT0037	1.4	26.17	ND	17_Sep_2014	5,8-I	_217B-3	1783477.991
Dendrobatidae	Oophaga sylvatica	Villa Hermosa	Santo Domingo	Ecuador	-0.268367, -79.120728	637.5	QCAZA58257	RDT0037	1.4	26.17	ND	17_Sep_2014	5,8-I	_251N-1	75140724.65
Dendrobatidae	Oophaga sylvatica	Villa Hermosa	Santo Domingo	Ecuador	-0.268367, -79.120728	637.5	QCAZA58257	RDT0037	1.4	26.17	ND	17_Sep_2014	5,8-I	_259B-1	33014965.86
Dendrobatidae	Oophaga sylvatica	Villa Hermosa	Santo Domingo	Ecuador	-0.268367, -79.120728	637.5	QCAZA58257	RDT0037	1.4	26.17	ND	17_Sep_2014	Unclass	_New241-1	62791818.33
Dendrobatidae	Oophaga sylvatica	Villa Hermosa	Santo Domingo	Ecuador	-0.268367, -79.120728	637.5	QCAZA58257	RDT0037	1.4	26.17	ND	17_Sep_2014	Unclass	_New245-2	1023526.272
Dendrobatidae	Oophaga sylvatica	Villa Hermosa	Santo Domingo	Ecuador	-0.268367, -79.120728	637.5	QCAZA58257	RDT0037	1.4	26.17	ND	17_Sep_2014	Unclass	_New247-1	3607670.124
Dendrobatidae	Oophaga sylvatica	Villa Hermosa	Santo Domingo	Ecuador	-0.268367, -79.120728	637.5	QCAZA58257	RDT0037	1.4	26.17	ND	17_Sep_2014	Unclass	_New249-4	181867.0772
Dendrobatidae	Oophaga sylvatica	Villa Hermosa	Santo Domingo	Ecuador	-0.268367, -79.120728	637.5	QCAZA58257	RDT0037	1.4	26.17	ND	17_Sep_2014	Unclass	_New251-6	42490421.41
Dendrobatidae	Oophaga sylvatica	Villa Hermosa	Santo Domingo	Ecuador	-0.268367, -79.120728	637.5	QCAZA58257	RDT0037	1.4	26.17	ND	17_Sep_2014	Unclass	_New251-7	1256002.921
Dendrobatidae	Oophaga sylvatica	Villa Hermosa	Santo Domingo	Ecuador	-0.268367, -79.120728	637.5	QCAZA58257	RDT0037	1.4	26.17	ND	17_Sep_2014	5,8-I	_225D-3	5740932.925
Dendrobatidae	Oophaga sylvatica	Villa Hermosa	Santo Domingo	Ecuador	-0.268367, -79.120728	637.5	QCAZA58257	RDT0037	1.4	26.17	ND	17_Sep_2014	5,8-I	_231C-1	70808040.8
Dendrobatidae	Oophaga sylvatica	Villa Hermosa	Santo Domingo	Ecuador	-0.268367, -79.120728	637.5	QCAZA58257	RDT0037	1.4	26.17	ND	17_Sep_2014	5,8-I	_231C-2	283743951.3
Dendrobatidae	Oophaga sylvatica	Villa Hermosa	Santo Domingo	Ecuador	-0.268367, -79.120728	637.5	QCAZA58257	RDT0037	1.4	26.17	ND	17_Sep_2014	5,8-I	_231C-3	6956993.97
Dendrobatidae	Oophaga sylvatica	Villa Hermosa	Santo Domingo	Ecuador	-0.268367, -79.120728	637.5	QCAZA58257	RDT0037	1.4	26.17	ND	17_Sep_2014	5,8-I	_231C-4	4848036.33
Dendrobatidae	Oophaga sylvatica	Villa Hermosa	Santo Domingo	Ecuador	-0.268367, -79.120728	637.5	QCAZA58257	RDT0037	1.4	26.17	ND	17_Sep_2014	5,8-I	_233M-1	283716332.1
Dendrobatidae	Oophaga sylvatica	Villa Hermosa	Santo Domingo	Ecuador	-0.268367, -79.120728	637.5	QCAZA58257	RDT0037	1.4	26.17	ND	17_Sep_2014	5,8-I	_237H-2	54509117.18
Dendrobatidae	Oophaga sylvatica	Villa Hermosa	Santo Domingo	Ecuador	-0.268367, -79.120728	637.5	QCAZA58257	RDT0037	1.4	26.17	ND	17_Sep_2014	5,8-I	_243B-1	6321285.926
Dendrobatidae	Oophaga sylvatica	Villa Hermosa	Santo Domingo	Ecuador	-0.268367, -79.120728	637.5	QCAZA58257	RDT0037	1.4	26.17	ND	17_Sep_2014	5,8-I	_243B-2	3160600.015
Dendrobatidae	Oophaga sylvatica	Villa Hermosa	Santo Domingo	Ecuador	-0.268367, -79.120728	637.5	QCAZA58257	RDT0037	1.4	26.17	ND	17_Sep_2014	5,8-I	_245B-1	252837255.7
Dendrobatidae	Oophaga sylvatica	Villa Hermosa	Santo Domingo	Ecuador	-0.268367, -79.120728	637.5	QCAZA58257	RDT0037	1.4	26.17	ND	17_Sep_2014	5,8-I	_247E-1	10106605.95
Dendrobatidae	Oophaga sylvatica	Villa Hermosa	Santo Domingo	Ecuador	-0.268367, -79.120728	637.5	QCAZA58257	RDT0037	1.4	26.17	ND	17_Sep_2014	5,8-I	_247E-2	1699555784
Dendrobatidae	Oophaga sylvatica	Villa Hermosa	Santo Domingo	Ecuador	-0.268367, -79.120728	637.5	QCAZA58257	RDT0037	1.4	26.17	ND	17_Sep_2014	5,8-I	_247E-3	183258016.1
Dendrobatidae	Oophaga sylvatica	Villa Hermosa	Santo Domingo	Ecuador	-0.268367, -79.120728	637.5	QCAZA58257	RDT0037	1.4	26.17	ND	17_Sep_2014	5,8-I	_249O-1	1699561260
Dendrobatidae	Oophaga sylvatica	Villa Hermosa	Santo Domingo	Ecuador	-0.268367, -79.120728	637.5	QCAZA58257	RDT0037	1.4	26.17	ND	17_Sep_2014	5,8-I	_249O-2	127851656.1
Dendrobatidae	Oophaga sylvatica	Villa Hermosa	Santo Domingo	Ecuador	-0.268367, -79.120728	637.5	QCAZA58257	RDT0037	1.4	26.17	ND	17_Sep_2014	3,5-I	_239CD-1	441802.3075
Dendrobatidae	Oophaga sylvatica	Villa Hermosa	Santo Domingo	Ecuador	-0.268367, -79.120728	637.5	QCAZA58257	RDT0037	1.4	26.17	ND	17_Sep_2014	3,5-I	_239CD-2	388464.0037
Dendrobatidae	Oophaga sylvatica	Villa Hermosa	Santo Domingo	Ecuador	-0.268367, -79.120728	637.5	QCAZA58257	RDT0037	1.4	26.17	ND	17_Sep_2014	3,5-I	_275C-1	157647802.9
Dendrobatidae	Oophaga sylvatica	Villa Hermosa	Santo Domingo	Ecuador	-0.268367, -79.120728	637.5	QCAZA58257	RDT0037	1.4	26.17	ND	17_Sep_2014	3,5-I	_New221-5	14707472.05
Dendrobatidae	Oophaga sylvatica	Villa Hermosa	Santo Domingo	Ecuador	-0.268367, -79.120728	637.5	QCAZA58257	RDT0037	1.4	26.17	ND	17_Sep_2014	Unclass	_New183-1	3278267.961
Dendrobatidae	Oophaga sylvatica	Villa Hermosa	Santo Domingo	Ecuador	-0.268367, -79.120728	637.5	QCAZA58257	RDT0037	1.4	26.17	ND	17_Sep_2014	Unclass	_New185-2	2414255.458
Dendrobatidae	Oophaga sylvatica	Villa Hermosa	Santo Domingo	Ecuador	-0.268367, -79.120728	637.5	QCAZA58257	RDT0037	1.4	26.17	ND	17_Sep_2014	Unclass	_New253-1	2310265.913
Dendrobatidae	Oophaga sylvatica	Villa Hermosa	Santo Domingo	Ecuador	-0.268367, -79.120728	637.5	QCAZA58257	RDT0037	1.4	26.17	ND	17_Sep_2014	Unclass	_New253-2	4000325.965
Dendrobatidae	Oophaga sylvatica	Villa Hermosa	Santo Domingo	Ecuador	-0.268367, -79.120728	637.5	QCAZA58257	RDT0037	1.4	26.17	ND	17_Sep_2014	Unclass	_New267-2	3973732.93
Dendrobatidae	Oophaga sylvatica	Villa Hermosa	Santo Domingo	Ecuador	-0.268367, -79.120728	637.5	QCAZA58257	RDT0037	1.4	26.17	ND	17_Sep_2014	aPTX	_New323-1	1008641.196
Dendrobatidae	Oophaga sylvatica	Villa Hermosa	Santo Domingo	Ecuador	-0.268367, -79.120728	637.5	QCAZA58257	RDT0037	1.4	26.17	ND	17_Sep_2014	hPTX	_265N-1	1998357.291
Dendrobatidae	Oophaga sylvatica	Villa Hermosa	Santo Domingo	Ecuador	-0.268367, -79.120728	637.5	QCAZA58257	RDT0037	1.4	26.17	ND	17_Sep_2014	3,5-I	_239AB-1	15629501.47
Dendrobatidae	Oophaga sylvatica	Villa Hermosa	Santo Domingo	Ecuador	-0.268367, -79.120728	637.5	QCAZA58257	RDT0037	1.4	26.17	ND	17_Sep_2014	3,5-I	_239AB-3	3212785.59
Dendrobatidae	Oophaga sylvatica	Villa Hermosa	Santo Domingo	Ecuador	-0.268367, -79.120728	637.5	QCAZA58257	RDT0037	1.4	26.17	ND	17_Sep_2014	Unclass	_211B-1	3683693.388
Dendrobatidae	Oophaga sylvatica	Villa Hermosa	Santo Domingo	Ecuador	-0.268367, -79.120728	637.5	QCAZA58257	RDT0037	1.4	26.17	ND	17_Sep_2014	Unclass	_211B-2	1118800.029
Dendrobatidae	Oophaga sylvatica	Villa Hermosa	Santo Domingo	Ecuador	-0.268367, -79.120728	637.5	QCAZA58257	RDT0037	1.4	26.17	ND	17_Sep_2014	Unclass	_207N-1	4067003.715
Dendrobatidae	Oophaga sylvatica	Villa Hermosa	Santo Domingo	Ecuador	-0.268367, -79.120728	637.5	QCAZA58257	RDT0037	1.4	26.17	ND	17_Sep_2014	Unclass	_New235-3	8921042.999
Dendrobatidae	Oophaga sylvatica	Villa Hermosa	Santo Domingo	Ecuador	-0.268367, -79.120728	637.5	QCAZA58257	RDT0037	1.4	26.17	ND	17_Sep_2014	Unclass	_211H-1	2078955.052
Dendrobatidae	Oophaga sylvatica	Villa Hermosa	Santo Domingo	Ecuador	-0.268367, -79.120728	637.5	QCAZA58257	RDT0037	1.4	26.17	ND	17_Sep_2014	Unclass	_235R-1	17943512.49
Dendrobatidae	Oophaga sylvatica	Villa Hermosa	Santo Domingo	Ecuador	-0.268367, -79.120728	637.5	QCAZA58257	RDT0037	1.4	26.17	ND	17_Sep_2014	Unclass	_239B-1	75144617.24
Dendrobatidae	Oophaga sylvatica	Villa Hermosa	Santo Domingo	Ecuador	-0.268367, -79.120728	637.5	QCAZA58257	RDT0037	1.4	26.17	ND	17_Sep_2014	Unclass	_239B-3	8995377.47
Dendrobatidae	Oophaga sylvatica	Villa Hermosa	Santo Domingo	Ecuador	-0.268367, -79.120728	637.5	QCAZA58257	RDT0037	1.4	26.17	ND	17_Sep_2014	Unclass	_267I-4	1183948.494
Dendrobatidae	Oophaga sylvatica	Villa Hermosa	Santo Domingo	Ecuador	-0.268367, -79.120728	637.5	QCAZA58257	RDT0037	1.4	26.17	ND	17_Sep_2014	Unclass	_283B-1	189417199.9
Dendrobatidae	Oophaga sylvatica	Villa Hermosa	Santo Domingo	Ecuador	-0.268367, -79.120728	637.5	QCAZA58257	RDT0037	1.4	26.17	ND	17_Sep_2014	Unclass	_New221-1	902106080.5
Dendrobatidae	Oophaga sylvatica	Villa Hermosa	Santo Domingo	Ecuador	-0.268367, -79.120728	637.5	QCAZA58257	RDT0037	1.4	26.17	ND	17_Sep_2014	Unclass	_New219-3	84806825.92
Dendrobatidae	Oophaga sylvatica	Villa Hermosa	Santo Domingo	Ecuador	-0.268367, -79.120728	637.5	QCAZA58257	RDT0037	1.4	26.17	ND	17_Sep_2014	Unclass	_New221-6	113130651.1
Dendrobatidae	Oophaga sylvatica	Villa Hermosa	Santo Domingo	Ecuador	-0.268367, -79.120728	637.5	QCAZA58257	RDT0037	1.4	26.17	ND	17_Sep_2014	Unclass	_New223-2	7676880.268
Dendrobatidae	Oophaga sylvatica	Villa Hermosa	Santo Domingo	Ecuador	-0.268367, -79.120728	637.5	QCAZA58257	RDT0037	1.4	26.17	ND	17_Sep_2014	Unclass	_267I-3	1119875.235
Dendrobatidae	Oophaga sylvatica	Villa Hermosa	Santo Domingo	Ecuador	-0.268373, -79.120763	641.9	QCAZA58258	RDT0038	1.8	27.57	ND	17_Sep_2014	5,8-I	_195I-1	110859432.1
Dendrobatidae	Oophaga sylvatica	Villa Hermosa	Santo Domingo	Ecuador	-0.268373, -79.120763	641.9	QCAZA58258	RDT0038	1.8	27.57	ND	17_Sep_2014	5,6,8-I	_New265-5	5481071.387
Dendrobatidae	Oophaga sylvatica	Villa Hermosa	Santo Domingo	Ecuador	-0.268373, -79.120763	641.9	QCAZA58258	RDT0038	1.8	27.57	ND	17_Sep_2014	5,8-I	_203A-1	31691475.3
Dendrobatidae	Oophaga sylvatica	Villa Hermosa	Santo Domingo	Ecuador	-0.268373, -79.120763	641.9	QCAZA58258	RDT0038	1.8	27.57	ND	17_Sep_2014	5,8-I	_205A-1	31691475.3
Dendrobatidae	Oophaga sylvatica	Villa Hermosa	Santo Domingo	Ecuador	-0.268373, -79.120763	641.9	QCAZA58258	RDT0038	1.8	27.57	ND	17_Sep_2014	5,8-I	_207A-1	335405696.8
Dendrobatidae	Oophaga sylvatica	Villa Hermosa	Santo Domingo	Ecuador	-0.268373, -79.120763	641.9	QCAZA58258	RDT0038	1.8	27.57	ND	17_Sep_2014	5,6,8-I	_New181-2	3922975.852
Dendrobatidae	Oophaga sylvatica	Villa Hermosa	Santo Domingo	Ecuador	-0.268373, -79.120763	641.9	QCAZA58258	RDT0038	1.8	27.57	ND	17_Sep_2014	5,6,8-I	_New207-1	2420181.437
Dendrobatidae	Oophaga sylvatica	Villa Hermosa	Santo Domingo	Ecuador	-0.268373, -79.120763	641.9	QCAZA58258	RDT0038	1.8	27.57	ND	17_Sep_2014	5-I	_New245-1	7185401.885
Dendrobatidae	Oophaga sylvatica	Villa Hermosa	Santo Domingo	Ecuador	-0.268373, -79.120763	641.9	QCAZA58258	RDT0038	1.8	27.57	ND	17_Sep_2014	DHQ	_195A-1	153526588.4
Dendrobatidae	Oophaga sylvatica	Villa Hermosa	Santo Domingo	Ecuador	-0.268373, -79.120763	641.9	QCAZA58258	RDT0038	1.8	27.57	ND	17_Sep_2014	DHQ	_195A-3	2632126313
Dendrobatidae	Oophaga sylvatica	Villa Hermosa	Santo Domingo	Ecuador	-0.268373, -79.120763	641.9	QCAZA58258	RDT0038	1.8	27.57	ND	17_Sep_2014	DHQ	_219A-1	4877733.277
Dendrobatidae	Oophaga sylvatica	Villa Hermosa	Santo Domingo	Ecuador	-0.268373, -79.120763	641.9	QCAZA58258	RDT0038	1.8	27.57	ND	17_Sep_2014	DHQ	_223F-2	26027333.78
Dendrobatidae	Oophaga sylvatica	Villa Hermosa	Santo Domingo	Ecuador	-0.268373, -79.120763	641.9	QCAZA58258	RDT0038	1.8	27.57	ND	17_Sep_2014	DHQ	_223F-3	20136661.99
Dendrobatidae	Oophaga sylvatica	Villa Hermosa	Santo Domingo	Ecuador	-0.268373, -79.120763	641.9	QCAZA58258	RDT0038	1.8	27.57	ND	17_Sep_2014	DHQ	_223F-4	145472357.2
Dendrobatidae	Oophaga sylvatica	Villa Hermosa	Santo Domingo	Ecuador	-0.268373, -79.120763	641.9	QCAZA58258	RDT0038	1.8	27.57	ND	17_Sep_2014	DHQ	_223F-5	27519023.91
Dendrobatidae	Oophaga sylvatica	Villa Hermosa	Santo Domingo	Ecuador	-0.268373, -79.120763	641.9	QCAZA58258	RDT0038	1.8	27.57	ND	17_Sep_2014	DHQ	_223Q-1	28638796.79
Dendrobatidae	Oophaga sylvatica	Villa Hermosa	Santo Domingo	Ecuador	-0.268373, -79.120763	641.9	QCAZA58258	RDT0038	1.8	27.57	ND	17_Sep_2014	DHQ	_237U(NH)	1825970.121
Dendrobatidae	Oophaga sylvatica	Villa Hermosa	Santo Domingo	Ecuador	-0.268373, -79.120763	641.9	QCAZA58258	RDT0038	1.8	27.57	ND	17_Sep_2014	DHQ	_243A-3	727456.4518
Dendrobatidae	Oophaga sylvatica	Villa Hermosa	Santo Domingo	Ecuador	-0.268373, -79.120763	641.9	QCAZA58258	RDT0038	1.8	27.57	ND	17_Sep_2014	DHQ	_249D-2	435436.4236
Dendrobatidae	Oophaga sylvatica	Villa Hermosa	Santo Domingo	Ecuador	-0.268373, -79.120763	641.9	QCAZA58258	RDT0038	1.8	27.57	ND	17_Sep_2014	5,8-I	_New247-2	6920485.066
Dendrobatidae	Oophaga sylvatica	Villa Hermosa	Santo Domingo	Ecuador	-0.268373, -79.120763	641.9	QCAZA58258	RDT0038	1.8	27.57	ND	17_Sep_2014	5,8-I	_New249-3	234820993.2
Dendrobatidae	Oophaga sylvatica	Villa Hermosa	Santo Domingo	Ecuador	-0.268373, -79.120763	641.9	QCAZA58258	RDT0038	1.8	27.57	ND	17_Sep_2014	5,8-I	_New253-4	2389395.156
Dendrobatidae	Oophaga sylvatica	Villa Hermosa	Santo Domingo	Ecuador	-0.268373, -79.120763	641.9	QCAZA58258	RDT0038	1.8	27.57	ND	17_Sep_2014	Unclass	_199A-1	196129725.3
Dendrobatidae	Oophaga sylvatica	Villa Hermosa	Santo Domingo	Ecuador	-0.268373, -79.120763	641.9	QCAZA58258	RDT0038	1.8	27.57	ND	17_Sep_2014	Unclass	_207N-1	11376171.33
Dendrobatidae	Oophaga sylvatica	Villa Hermosa	Santo Domingo	Ecuador	-0.268373, -79.120763	641.9	QCAZA58258	RDT0038	1.8	27.57	ND	17_Sep_2014	DHQ	_275B-2	6024965.044
Dendrobatidae	Oophaga sylvatica	Villa Hermosa	Santo Domingo	Ecuador	-0.268373, -79.120763	641.9	QCAZA58258	RDT0038	1.8	27.57	ND	17_Sep_2014	DHQ	_New193-2	33714856.34
Dendrobatidae	Oophaga sylvatica	Villa Hermosa	Santo Domingo	Ecuador	-0.268373, -79.120763	641.9	QCAZA58258	RDT0038	1.8	27.57	ND	17_Sep_2014	DHQ	_New235-4	8786009.898
Dendrobatidae	Oophaga sylvatica	Villa Hermosa	Santo Domingo	Ecuador	-0.268373, -79.120763	641.9	QCAZA58258	RDT0038	1.8	27.57	ND	17_Sep_2014	5,8-I	_207A-3	7671343.796
Dendrobatidae	Oophaga sylvatica	Villa Hermosa	Santo Domingo	Ecuador	-0.268373, -79.120763	641.9	QCAZA58258	RDT0038	1.8	27.57	ND	17_Sep_2014	5,8-I	_207A-4	31834936.33
Dendrobatidae	Oophaga sylvatica	Villa Hermosa	Santo Domingo	Ecuador	-0.268373, -79.120763	641.9	QCAZA58258	RDT0038	1.8	27.57	ND	17_Sep_2014	5,8-I	_207A-5	31691475.3
Dendrobatidae	Oophaga sylvatica	Villa Hermosa	Santo Domingo	Ecuador	-0.268373, -79.120763	641.9	QCAZA58258	RDT0038	1.8	27.57	ND	17_Sep_2014	5,8-I	_209B-2	4320944.766
Dendrobatidae	Oophaga sylvatica	Villa Hermosa	Santo Domingo	Ecuador	-0.268373, -79.120763	641.9	QCAZA58258	RDT0038	1.8	27.57	ND	17_Sep_2014	5,8-I	_217B-2	57277593.58
Dendrobatidae	Oophaga sylvatica	Villa Hermosa	Santo Domingo	Ecuador	-0.268373, -79.120763	641.9	QCAZA58258	RDT0038	1.8	27.57	ND	17_Sep_2014	5,8-I	_217B-3	6974612.393
Dendrobatidae	Oophaga sylvatica	Villa Hermosa	Santo Domingo	Ecuador	-0.268373, -79.120763	641.9	QCAZA58258	RDT0038	1.8	27.57	ND	17_Sep_2014	5,8-I	_223D-1	4334007.673
Dendrobatidae	Oophaga sylvatica	Villa Hermosa	Santo Domingo	Ecuador	-0.268373, -79.120763	641.9	QCAZA58258	RDT0038	1.8	27.57	ND	17_Sep_2014	5,6,8-I	_237L-1	27531968.98
Dendrobatidae	Oophaga sylvatica	Villa Hermosa	Santo Domingo	Ecuador	-0.268373, -79.120763	641.9	QCAZA58258	RDT0038	1.8	27.57	ND	17_Sep_2014	5,6,8-I	_237L-3	24586817.59
Dendrobatidae	Oophaga sylvatica	Villa Hermosa	Santo Domingo	Ecuador	-0.268373, -79.120763	641.9	QCAZA58258	RDT0038	1.8	27.57	ND	17_Sep_2014	5,6,8-I	_249H	384771812.4
Dendrobatidae	Oophaga sylvatica	Villa Hermosa	Santo Domingo	Ecuador	-0.268373, -79.120763	641.9	QCAZA58258	RDT0038	1.8	27.57	ND	17_Sep_2014	Tricyclic	_245J-1	5414557.766
Dendrobatidae	Oophaga sylvatica	Villa Hermosa	Santo Domingo	Ecuador	-0.268373, -79.120763	641.9	QCAZA58258	RDT0038	1.8	27.57	ND	17_Sep_2014	Tricyclic	_245J-2	39875362.73
Dendrobatidae	Oophaga sylvatica	Villa Hermosa	Santo Domingo	Ecuador	-0.268373, -79.120763	641.9	QCAZA58258	RDT0038	1.8	27.57	ND	17_Sep_2014	Tricyclic	_New207-4	2823438.228
Dendrobatidae	Oophaga sylvatica	Villa Hermosa	Santo Domingo	Ecuador	-0.268373, -79.120763	641.9	QCAZA58258	RDT0038	1.8	27.57	ND	17_Sep_2014	Tricyclic	_New235-1	505473248
Dendrobatidae	Oophaga sylvatica	Villa Hermosa	Santo Domingo	Ecuador	-0.268373, -79.120763	641.9	QCAZA58258	RDT0038	1.8	27.57	ND	17_Sep_2014	5,8-I	_233M-1	159731372.7
Dendrobatidae	Oophaga sylvatica	Villa Hermosa	Santo Domingo	Ecuador	-0.268373, -79.120763	641.9	QCAZA58258	RDT0038	1.8	27.57	ND	17_Sep_2014	5,8-I	_237H-2	12103645.74
Dendrobatidae	Oophaga sylvatica	Villa Hermosa	Santo Domingo	Ecuador	-0.268373, -79.120763	641.9	QCAZA58258	RDT0038	1.8	27.57	ND	17_Sep_2014	5,8-I	_243B-1	2654445.103
Dendrobatidae	Oophaga sylvatica	Villa Hermosa	Santo Domingo	Ecuador	-0.268373, -79.120763	641.9	QCAZA58258	RDT0038	1.8	27.57	ND	17_Sep_2014	5,8-I	_243B-2	724343.025
Dendrobatidae	Oophaga sylvatica	Villa Hermosa	Santo Domingo	Ecuador	-0.268373, -79.120763	641.9	QCAZA58258	RDT0038	1.8	27.57	ND	17_Sep_2014	5,8-I	_245B-1	70199689.25
Dendrobatidae	Oophaga sylvatica	Villa Hermosa	Santo Domingo	Ecuador	-0.268373, -79.120763	641.9	QCAZA58258	RDT0038	1.8	27.57	ND	17_Sep_2014	5,8-I	_247E-1	3431771.309
Dendrobatidae	Oophaga sylvatica	Villa Hermosa	Santo Domingo	Ecuador	-0.268373, -79.120763	641.9	QCAZA58258	RDT0038	1.8	27.57	ND	17_Sep_2014	5,8-I	_247E-2	545034261
Dendrobatidae	Oophaga sylvatica	Villa Hermosa	Santo Domingo	Ecuador	-0.268373, -79.120763	641.9	QCAZA58258	RDT0038	1.8	27.57	ND	17_Sep_2014	5,8-I	_247E-3	86139031.25
Dendrobatidae	Oophaga sylvatica	Villa Hermosa	Santo Domingo	Ecuador	-0.268373, -79.120763	641.9	QCAZA58258	RDT0038	1.8	27.57	ND	17_Sep_2014	5,8-I	_249O-1	545037659
Dendrobatidae	Oophaga sylvatica	Villa Hermosa	Santo Domingo	Ecuador	-0.268373, -79.120763	641.9	QCAZA58258	RDT0038	1.8	27.57	ND	17_Sep_2014	5,8-I	_249O-2	47371789.16
Dendrobatidae	Oophaga sylvatica	Villa Hermosa	Santo Domingo	Ecuador	-0.268373, -79.120763	641.9	QCAZA58258	RDT0038	1.8	27.57	ND	17_Sep_2014	5,8-I	_251B-2	8545461.522
Dendrobatidae	Oophaga sylvatica	Villa Hermosa	Santo Domingo	Ecuador	-0.268373, -79.120763	641.9	QCAZA58258	RDT0038	1.8	27.57	ND	17_Sep_2014	5,8-I	_251N-1	24299456.24
Dendrobatidae	Oophaga sylvatica	Villa Hermosa	Santo Domingo	Ecuador	-0.268373, -79.120763	641.9	QCAZA58258	RDT0038	1.8	27.57	ND	17_Sep_2014	5,8-I	_259B-1	5000240.139
Dendrobatidae	Oophaga sylvatica	Villa Hermosa	Santo Domingo	Ecuador	-0.268373, -79.120763	641.9	QCAZA58258	RDT0038	1.8	27.57	ND	17_Sep_2014	5,8-I	_New207-2	1133605.308
Dendrobatidae	Oophaga sylvatica	Villa Hermosa	Santo Domingo	Ecuador	-0.268373, -79.120763	641.9	QCAZA58258	RDT0038	1.8	27.57	ND	17_Sep_2014	5,8-I	_New221-4	15199582.95
Dendrobatidae	Oophaga sylvatica	Villa Hermosa	Santo Domingo	Ecuador	-0.268373, -79.120763	641.9	QCAZA58258	RDT0038	1.8	27.57	ND	17_Sep_2014	5,8-I	_New237-2	40642620.17
Dendrobatidae	Oophaga sylvatica	Villa Hermosa	Santo Domingo	Ecuador	-0.268373, -79.120763	641.9	QCAZA58258	RDT0038	1.8	27.57	ND	17_Sep_2014	5,8-I	_New237-8	12416334.23
Dendrobatidae	Oophaga sylvatica	Villa Hermosa	Santo Domingo	Ecuador	-0.268373, -79.120763	641.9	QCAZA58258	RDT0038	1.8	27.57	ND	17_Sep_2014	4,6-Q	_195C-1	15857448.42
Dendrobatidae	Oophaga sylvatica	Villa Hermosa	Santo Domingo	Ecuador	-0.268373, -79.120763	641.9	QCAZA58258	RDT0038	1.8	27.57	ND	17_Sep_2014	4,6-Q	_195C-2	30572340.71
Dendrobatidae	Oophaga sylvatica	Villa Hermosa	Santo Domingo	Ecuador	-0.268373, -79.120763	641.9	QCAZA58258	RDT0038	1.8	27.57	ND	17_Sep_2014	5,6,8-I	_195G-1	11446447.61
Dendrobatidae	Oophaga sylvatica	Villa Hermosa	Santo Domingo	Ecuador	-0.268373, -79.120763	641.9	QCAZA58258	RDT0038	1.8	27.57	ND	17_Sep_2014	5,6,8-I	_195G-2	22109091.22
Dendrobatidae	Oophaga sylvatica	Villa Hermosa	Santo Domingo	Ecuador	-0.268373, -79.120763	641.9	QCAZA58258	RDT0038	1.8	27.57	ND	17_Sep_2014	5,6,8-I	_195G-3	11914812.49
Dendrobatidae	Oophaga sylvatica	Villa Hermosa	Santo Domingo	Ecuador	-0.268373, -79.120763	641.9	QCAZA58258	RDT0038	1.8	27.57	ND	17_Sep_2014	5,6,8-I	_209C-1	23831135.63
Dendrobatidae	Oophaga sylvatica	Villa Hermosa	Santo Domingo	Ecuador	-0.268373, -79.120763	641.9	QCAZA58258	RDT0038	1.8	27.57	ND	17_Sep_2014	5,6,8-I	_209C-2	34868546.2
Dendrobatidae	Oophaga sylvatica	Villa Hermosa	Santo Domingo	Ecuador	-0.268373, -79.120763	641.9	QCAZA58258	RDT0038	1.8	27.57	ND	17_Sep_2014	5,6,8-I	_221P-2	3530197.816
Dendrobatidae	Oophaga sylvatica	Villa Hermosa	Santo Domingo	Ecuador	-0.268373, -79.120763	641.9	QCAZA58258	RDT0038	1.8	27.57	ND	17_Sep_2014	5,6,8-I	_231B-1	6975723.91
Dendrobatidae	Oophaga sylvatica	Villa Hermosa	Santo Domingo	Ecuador	-0.268373, -79.120763	641.9	QCAZA58258	RDT0038	1.8	27.57	ND	17_Sep_2014	5,6,8-I	_231B-5	3986231.42
Dendrobatidae	Oophaga sylvatica	Villa Hermosa	Santo Domingo	Ecuador	-0.268373, -79.120763	641.9	QCAZA58258	RDT0038	1.8	27.57	ND	17_Sep_2014	5,6,8-I	_235E-2	6975723.91
Dendrobatidae	Oophaga sylvatica	Villa Hermosa	Santo Domingo	Ecuador	-0.268373, -79.120763	641.9	QCAZA58258	RDT0038	1.8	27.57	ND	17_Sep_2014	5,6,8-I	_237C-1	13370652
Dendrobatidae	Oophaga sylvatica	Villa Hermosa	Santo Domingo	Ecuador	-0.268373, -79.120763	641.9	QCAZA58258	RDT0038	1.8	27.57	ND	17_Sep_2014	Tricyclic	_235Y-1	2652505.803
Dendrobatidae	Oophaga sylvatica	Villa Hermosa	Santo Domingo	Ecuador	-0.268373, -79.120763	641.9	QCAZA58258	RDT0038	1.8	27.57	ND	17_Sep_2014	1,4-Q	_231A-1	7192218.83
Dendrobatidae	Oophaga sylvatica	Villa Hermosa	Santo Domingo	Ecuador	-0.268373, -79.120763	641.9	QCAZA58258	RDT0038	1.8	27.57	ND	17_Sep_2014	1,4-Q	_231A-2	384771812.4
Dendrobatidae	Oophaga sylvatica	Villa Hermosa	Santo Domingo	Ecuador	-0.268373, -79.120763	641.9	QCAZA58258	RDT0038	1.8	27.57	ND	17_Sep_2014	1,4-Q	_231A-3	4851909.847
Dendrobatidae	Oophaga sylvatica	Villa Hermosa	Santo Domingo	Ecuador	-0.268373, -79.120763	641.9	QCAZA58258	RDT0038	1.8	27.57	ND	17_Sep_2014	1,4-Q	_231A-4	2178382.558
Dendrobatidae	Oophaga sylvatica	Villa Hermosa	Santo Domingo	Ecuador	-0.268373, -79.120763	641.9	QCAZA58258	RDT0038	1.8	27.57	ND	17_Sep_2014	1,4-Q	_233A-1	5350831.155
Dendrobatidae	Oophaga sylvatica	Villa Hermosa	Santo Domingo	Ecuador	-0.268373, -79.120763	641.9	QCAZA58258	RDT0038	1.8	27.57	ND	17_Sep_2014	1,4-Q	_233A-2	6760753.043
Dendrobatidae	Oophaga sylvatica	Villa Hermosa	Santo Domingo	Ecuador	-0.268373, -79.120763	641.9	QCAZA58258	RDT0038	1.8	27.57	ND	17_Sep_2014	1,4-Q	_265C-1	4090816.723
Dendrobatidae	Oophaga sylvatica	Villa Hermosa	Santo Domingo	Ecuador	-0.268373, -79.120763	641.9	QCAZA58258	RDT0038	1.8	27.57	ND	17_Sep_2014	2,5-Pyr	_183B-1	16843752.43
Dendrobatidae	Oophaga sylvatica	Villa Hermosa	Santo Domingo	Ecuador	-0.268373, -79.120763	641.9	QCAZA58258	RDT0038	1.8	27.57	ND	17_Sep_2014	Unclass	_211B-1	8500360.613
Dendrobatidae	Oophaga sylvatica	Villa Hermosa	Santo Domingo	Ecuador	-0.268373, -79.120763	641.9	QCAZA58258	RDT0038	1.8	27.57	ND	17_Sep_2014	Unclass	_211B-2	3765597.553
Dendrobatidae	Oophaga sylvatica	Villa Hermosa	Santo Domingo	Ecuador	-0.268373, -79.120763	641.9	QCAZA58258	RDT0038	1.8	27.57	ND	17_Sep_2014	Unclass	_211O-1	3765725.25
Dendrobatidae	Oophaga sylvatica	Villa Hermosa	Santo Domingo	Ecuador	-0.268373, -79.120763	641.9	QCAZA58258	RDT0038	1.8	27.57	ND	17_Sep_2014	Unclass	_217F-1	2133180.926
Dendrobatidae	Oophaga sylvatica	Villa Hermosa	Santo Domingo	Ecuador	-0.268373, -79.120763	641.9	QCAZA58258	RDT0038	1.8	27.57	ND	17_Sep_2014	Unclass	_227A-1	333532.3991
Dendrobatidae	Oophaga sylvatica	Villa Hermosa	Santo Domingo	Ecuador	-0.268373, -79.120763	641.9	QCAZA58258	RDT0038	1.8	27.57	ND	17_Sep_2014	Unclass	_235R-1	8863782.692
Dendrobatidae	Oophaga sylvatica	Villa Hermosa	Santo Domingo	Ecuador	-0.268373, -79.120763	641.9	QCAZA58258	RDT0038	1.8	27.57	ND	17_Sep_2014	Unclass	_239B-1	24293226.43
Dendrobatidae	Oophaga sylvatica	Villa Hermosa	Santo Domingo	Ecuador	-0.268373, -79.120763	641.9	QCAZA58258	RDT0038	1.8	27.57	ND	17_Sep_2014	5,8-I	_223D-2	3456162.27
Dendrobatidae	Oophaga sylvatica	Villa Hermosa	Santo Domingo	Ecuador	-0.268373, -79.120763	641.9	QCAZA58258	RDT0038	1.8	27.57	ND	17_Sep_2014	5,8-I	_223D-4	58895513.67
Dendrobatidae	Oophaga sylvatica	Villa Hermosa	Santo Domingo	Ecuador	-0.268373, -79.120763	641.9	QCAZA58258	RDT0038	1.8	27.57	ND	17_Sep_2014	5,8-I	_223J-1	97115944.74
Dendrobatidae	Oophaga sylvatica	Villa Hermosa	Santo Domingo	Ecuador	-0.268373, -79.120763	641.9	QCAZA58258	RDT0038	1.8	27.57	ND	17_Sep_2014	5,8-I	_225D-1	58895513.67
Dendrobatidae	Oophaga sylvatica	Villa Hermosa	Santo Domingo	Ecuador	-0.268373, -79.120763	641.9	QCAZA58258	RDT0038	1.8	27.57	ND	17_Sep_2014	5,8-I	_231C-1	58896958.77
Dendrobatidae	Oophaga sylvatica	Villa Hermosa	Santo Domingo	Ecuador	-0.268373, -79.120763	641.9	QCAZA58258	RDT0038	1.8	27.57	ND	17_Sep_2014	5,8-I	_231C-2	159746346.2
Dendrobatidae	Oophaga sylvatica	Villa Hermosa	Santo Domingo	Ecuador	-0.268373, -79.120763	641.9	QCAZA58258	RDT0038	1.8	27.57	ND	17_Sep_2014	Unclass	_New219-2	1171672.525
Dendrobatidae	Oophaga sylvatica	Villa Hermosa	Santo Domingo	Ecuador	-0.268373, -79.120763	641.9	QCAZA58258	RDT0038	1.8	27.57	ND	17_Sep_2014	Unclass	_New219-3	44215218.23
Dendrobatidae	Oophaga sylvatica	Villa Hermosa	Santo Domingo	Ecuador	-0.268373, -79.120763	641.9	QCAZA58258	RDT0038	1.8	27.57	ND	17_Sep_2014	Unclass	_New221-1	505486977.5
Dendrobatidae	Oophaga sylvatica	Villa Hermosa	Santo Domingo	Ecuador	-0.268373, -79.120763	641.9	QCAZA58258	RDT0038	1.8	27.57	ND	17_Sep_2014	Unclass	_New221-6	72378970.29
Dendrobatidae	Oophaga sylvatica	Villa Hermosa	Santo Domingo	Ecuador	-0.268373, -79.120763	641.9	QCAZA58258	RDT0038	1.8	27.57	ND	17_Sep_2014	Unclass	_New223-2	7778169.454
Dendrobatidae	Oophaga sylvatica	Villa Hermosa	Santo Domingo	Ecuador	-0.268373, -79.120763	641.9	QCAZA58258	RDT0038	1.8	27.57	ND	17_Sep_2014	Unclass	_New233-5	960623.4512
Dendrobatidae	Oophaga sylvatica	Villa Hermosa	Santo Domingo	Ecuador	-0.268373, -79.120763	641.9	QCAZA58258	RDT0038	1.8	27.57	ND	17_Sep_2014	Unclass	_New237-7	939055.6886
Dendrobatidae	Oophaga sylvatica	Villa Hermosa	Santo Domingo	Ecuador	-0.268373, -79.120763	641.9	QCAZA58258	RDT0038	1.8	27.57	ND	17_Sep_2014	Unclass	_New239-6	12691827.82
Dendrobatidae	Oophaga sylvatica	Villa Hermosa	Santo Domingo	Ecuador	-0.268373, -79.120763	641.9	QCAZA58258	RDT0038	1.8	27.57	ND	17_Sep_2014	Unclass	_New241-1	25062201.3
Dendrobatidae	Oophaga sylvatica	Villa Hermosa	Santo Domingo	Ecuador	-0.268373, -79.120763	641.9	QCAZA58258	RDT0038	1.8	27.57	ND	17_Sep_2014	Unclass	_New247-1	1122712.734
Dendrobatidae	Oophaga sylvatica	Villa Hermosa	Santo Domingo	Ecuador	-0.268373, -79.120763	641.9	QCAZA58258	RDT0038	1.8	27.57	ND	17_Sep_2014	Unclass	_New249-4	189974.3198
Dendrobatidae	Oophaga sylvatica	Villa Hermosa	Santo Domingo	Ecuador	-0.268373, -79.120763	641.9	QCAZA58258	RDT0038	1.8	27.57	ND	17_Sep_2014	Unclass	_New251-6	11550018.25
Dendrobatidae	Oophaga sylvatica	Villa Hermosa	Santo Domingo	Ecuador	-0.268373, -79.120763	641.9	QCAZA58258	RDT0038	1.8	27.57	ND	17_Sep_2014	Unclass	_New251-7	822231.1742
Dendrobatidae	Oophaga sylvatica	Villa Hermosa	Santo Domingo	Ecuador	-0.268373, -79.120763	641.9	QCAZA58258	RDT0038	1.8	27.57	ND	17_Sep_2014	Unclass	_New253-1	1826168.541
Dendrobatidae	Oophaga sylvatica	Villa Hermosa	Santo Domingo	Ecuador	-0.268373, -79.120763	641.9	QCAZA58258	RDT0038	1.8	27.57	ND	17_Sep_2014	Unclass	_New261-1	3999680.636
Dendrobatidae	Oophaga sylvatica	Villa Hermosa	Santo Domingo	Ecuador	-0.268373, -79.120763	641.9	QCAZA58258	RDT0038	1.8	27.57	ND	17_Sep_2014	Unclass	_New263	1261837.89
Dendrobatidae	Oophaga sylvatica	Villa Hermosa	Santo Domingo	Ecuador	-0.268373, -79.120763	641.9	QCAZA58258	RDT0038	1.8	27.57	ND	17_Sep_2014	Unclass	_New267-2	2825863.07
Dendrobatidae	Oophaga sylvatica	Villa Hermosa	Santo Domingo	Ecuador	-0.268373, -79.120763	641.9	QCAZA58258	RDT0038	1.8	27.57	ND	17_Sep_2014	aPTX	_New323-1	7384210.279
Dendrobatidae	Oophaga sylvatica	Villa Hermosa	Santo Domingo	Ecuador	-0.268373, -79.120763	641.9	QCAZA58258	RDT0038	1.8	27.57	ND	17_Sep_2014	Pyr	_279G-1	87998832.1
Dendrobatidae	Oophaga sylvatica	Villa Hermosa	Santo Domingo	Ecuador	-0.268373, -79.120763	641.9	QCAZA58258	RDT0038	1.8	27.57	ND	17_Sep_2014	Pyr	_New269-1	3970754.737
Dendrobatidae	Oophaga sylvatica	Villa Hermosa	Santo Domingo	Ecuador	-0.268373, -79.120763	641.9	QCAZA58258	RDT0038	1.8	27.57	ND	17_Sep_2014	Pyr	_New269-2	4937532.673
Dendrobatidae	Oophaga sylvatica	Villa Hermosa	Santo Domingo	Ecuador	-0.268373, -79.120763	641.9	QCAZA58258	RDT0038	1.8	27.57	ND	17_Sep_2014	Tricyclic	_193B-1	4309545.846
Dendrobatidae	Oophaga sylvatica	Villa Hermosa	Santo Domingo	Ecuador	-0.268373, -79.120763	641.9	QCAZA58258	RDT0038	1.8	27.57	ND	17_Sep_2014	1,3,4-Q	_New249-2	24564627.06
Dendrobatidae	Oophaga sylvatica	Villa Hermosa	Santo Domingo	Ecuador	-0.268373, -79.120763	641.9	QCAZA58258	RDT0038	1.8	27.57	ND	17_Sep_2014	Unclass	_New185-2	5415310.859
Dendrobatidae	Oophaga sylvatica	Villa Hermosa	Santo Domingo	Ecuador	-0.268373, -79.120763	641.9	QCAZA58258	RDT0038	1.8	27.57	ND	17_Sep_2014	Unclass	_New195-2	1567938.747
Dendrobatidae	Oophaga sylvatica	Villa Hermosa	Santo Domingo	Ecuador	-0.268373, -79.120763	641.9	QCAZA58258	RDT0038	1.8	27.57	ND	17_Sep_2014	Unclass	_New211-1	102652222.2
Dendrobatidae	Oophaga sylvatica	Villa Hermosa	Santo Domingo	Ecuador	-0.268373, -79.120763	641.9	QCAZA58258	RDT0038	1.8	27.57	ND	17_Sep_2014	HO-5,6,8-I	_239F-1	50868058.8
Dendrobatidae	Oophaga sylvatica	Villa Hermosa	Santo Domingo	Ecuador	-0.268373, -79.120763	641.9	QCAZA58258	RDT0038	1.8	27.57	ND	17_Sep_2014	HO-5,6,8-I	_239F-2	9006373.686
Dendrobatidae	Oophaga sylvatica	Villa Hermosa	Santo Domingo	Ecuador	-0.268373, -79.120763	641.9	QCAZA58258	RDT0038	1.8	27.57	ND	17_Sep_2014	2,5-Pyr	_253I-1	25051868.56
Dendrobatidae	Oophaga sylvatica	Villa Hermosa	Santo Domingo	Ecuador	-0.268373, -79.120763	641.9	QCAZA58258	RDT0038	1.8	27.57	ND	17_Sep_2014	2,6-Pip	_225I-1	392112693.8
Dendrobatidae	Oophaga sylvatica	Villa Hermosa	Santo Domingo	Ecuador	-0.268373, -79.120763	641.9	QCAZA58258	RDT0038	1.8	27.57	ND	17_Sep_2014	2,6-Pip	_239L-1	4939289.071
Dendrobatidae	Oophaga sylvatica	Villa Hermosa	Santo Domingo	Ecuador	-0.268373, -79.120763	641.9	QCAZA58258	RDT0038	1.8	27.57	ND	17_Sep_2014	2,6-Pip	_New169-1	896523.0415
Dendrobatidae	Oophaga sylvatica	Villa Hermosa	Santo Domingo	Ecuador	-0.268373, -79.120763	641.9	QCAZA58258	RDT0038	1.8	27.57	ND	17_Sep_2014	3,5-I	_167E-1	325981.9894
Dendrobatidae	Oophaga sylvatica	Villa Hermosa	Santo Domingo	Ecuador	-0.268373, -79.120763	641.9	QCAZA58258	RDT0038	1.8	27.57	ND	17_Sep_2014	3,5-I	_195B-1	110818419.3
Dendrobatidae	Oophaga sylvatica	Villa Hermosa	Santo Domingo	Ecuador	-0.268373, -79.120763	641.9	QCAZA58258	RDT0038	1.8	27.57	ND	17_Sep_2014	3,5-I	_195B-2	482845522.8
Dendrobatidae	Oophaga sylvatica	Villa Hermosa	Santo Domingo	Ecuador	-0.268373, -79.120763	641.9	QCAZA58258	RDT0038	1.8	27.57	ND	17_Sep_2014	3,5-I	_211E-1	3578900.17
Dendrobatidae	Oophaga sylvatica	Villa Hermosa	Santo Domingo	Ecuador	-0.268373, -79.120763	641.9	QCAZA58258	RDT0038	1.8	27.57	ND	17_Sep_2014	DHQ	_New239-3,4	2729748.404
Dendrobatidae	Oophaga sylvatica	Villa Hermosa	Santo Domingo	Ecuador	-0.268373, -79.120763	641.9	QCAZA58258	RDT0038	1.8	27.57	ND	17_Sep_2014	DHQ	_New239-7	5420207.947
Dendrobatidae	Oophaga sylvatica	Villa Hermosa	Santo Domingo	Ecuador	-0.268373, -79.120763	641.9	QCAZA58258	RDT0038	1.8	27.57	ND	17_Sep_2014	DHQ	_New291-1	5716630.324
Dendrobatidae	Oophaga sylvatica	Villa Hermosa	Santo Domingo	Ecuador	-0.268373, -79.120763	641.9	QCAZA58258	RDT0038	1.8	27.57	ND	17_Sep_2014	Dehydro-5,8-I	_New229-1	83984942.24
Dendrobatidae	Oophaga sylvatica	Villa Hermosa	Santo Domingo	Ecuador	-0.268373, -79.120763	641.9	QCAZA58258	RDT0038	1.8	27.57	ND	17_Sep_2014	Unclass	_New183-1	12517769.84
Dendrobatidae	Oophaga sylvatica	Villa Hermosa	Santo Domingo	Ecuador	-0.268373, -79.120763	641.9	QCAZA58258	RDT0038	1.8	27.57	ND	17_Sep_2014	PTX	_291G-1	2670558.116
Dendrobatidae	Oophaga sylvatica	Villa Hermosa	Santo Domingo	Ecuador	-0.268373, -79.120763	641.9	QCAZA58258	RDT0038	1.8	27.57	ND	17_Sep_2014	HTX	_235A-1	5880291.053
Dendrobatidae	Oophaga sylvatica	Villa Hermosa	Santo Domingo	Ecuador	-0.268373, -79.120763	641.9	QCAZA58258	RDT0038	1.8	27.57	ND	17_Sep_2014	HTX	_239H	111278689.7
Dendrobatidae	Oophaga sylvatica	Villa Hermosa	Santo Domingo	Ecuador	-0.268373, -79.120763	641.9	QCAZA58258	RDT0038	1.8	27.57	ND	17_Sep_2014	HTX	_291A-1	1245552230
Dendrobatidae	Oophaga sylvatica	Villa Hermosa	Santo Domingo	Ecuador	-0.268373, -79.120763	641.9	QCAZA58258	RDT0038	1.8	27.57	ND	17_Sep_2014	Lehm	_275A/275G-2	264272368.2
Dendrobatidae	Oophaga sylvatica	Villa Hermosa	Santo Domingo	Ecuador	-0.268373, -79.120763	641.9	QCAZA58258	RDT0038	1.8	27.57	ND	17_Sep_2014	Lehm	_295F-1	1885521.019
Dendrobatidae	Oophaga sylvatica	Villa Hermosa	Santo Domingo	Ecuador	-0.268373, -79.120763	641.9	QCAZA58258	RDT0038	1.8	27.57	ND	17_Sep_2014	Lehm	_New239-5	25863886.11
Dendrobatidae	Oophaga sylvatica	Villa Hermosa	Santo Domingo	Ecuador	-0.268373, -79.120763	641.9	QCAZA58258	RDT0038	1.8	27.57	ND	17_Sep_2014	NMeDHQ	_237U-1	3454308.307
Dendrobatidae	Oophaga sylvatica	Villa Hermosa	Santo Domingo	Ecuador	-0.268373, -79.120763	641.9	QCAZA58258	RDT0038	1.8	27.57	ND	17_Sep_2014	PTX	_253F-1	17381858.4
Dendrobatidae	Oophaga sylvatica	Villa Hermosa	Santo Domingo	Ecuador	-0.268373, -79.120763	641.9	QCAZA58258	RDT0038	1.8	27.57	ND	17_Sep_2014	3,5-I	_New251-1	11028868.05
Dendrobatidae	Oophaga sylvatica	Villa Hermosa	Santo Domingo	Ecuador	-0.268373, -79.120763	641.9	QCAZA58258	RDT0038	1.8	27.57	ND	17_Sep_2014	3,5-I	_New251-4	3928159.91
Dendrobatidae	Oophaga sylvatica	Villa Hermosa	Santo Domingo	Ecuador	-0.268373, -79.120763	641.9	QCAZA58258	RDT0038	1.8	27.57	ND	17_Sep_2014	3,5-I	_New277-1	12945271.96
Dendrobatidae	Oophaga sylvatica	Villa Hermosa	Santo Domingo	Ecuador	-0.268373, -79.120763	641.9	QCAZA58258	RDT0038	1.8	27.57	ND	17_Sep_2014	3,5-I	_New279-1	3155618.512
Dendrobatidae	Oophaga sylvatica	Villa Hermosa	Santo Domingo	Ecuador	-0.268373, -79.120763	641.9	QCAZA58258	RDT0038	1.8	27.57	ND	17_Sep_2014	Pip	_225I-2	94726712.18
Dendrobatidae	Oophaga sylvatica	Villa Hermosa	Santo Domingo	Ecuador	-0.268373, -79.120763	641.9	QCAZA58258	RDT0038	1.8	27.57	ND	17_Sep_2014	Pip	_267X-1	3190173.936
Dendrobatidae	Oophaga sylvatica	Villa Hermosa	Santo Domingo	Ecuador	-0.268373, -79.120763	641.9	QCAZA58258	RDT0038	1.8	27.57	ND	17_Sep_2014	Pyr	_225C-1	22392205.47
Dendrobatidae	Oophaga sylvatica	Villa Hermosa	Santo Domingo	Ecuador	-0.268373, -79.120763	641.9	QCAZA58258	RDT0038	1.8	27.57	ND	17_Sep_2014	3,5-I	_223AB-3	1829726153
Dendrobatidae	Oophaga sylvatica	Villa Hermosa	Santo Domingo	Ecuador	-0.268373, -79.120763	641.9	QCAZA58258	RDT0038	1.8	27.57	ND	17_Sep_2014	3,5-I	_239AB	154555939.3
Dendrobatidae	Oophaga sylvatica	Villa Hermosa	Santo Domingo	Ecuador	-0.268373, -79.120763	641.9	QCAZA58258	RDT0038	1.8	27.57	ND	17_Sep_2014	3,5-I	_239AB-1	9181129.654
Dendrobatidae	Oophaga sylvatica	Villa Hermosa	Santo Domingo	Ecuador	-0.268373, -79.120763	641.9	QCAZA58258	RDT0038	1.8	27.57	ND	17_Sep_2014	3,5-I	_239CD-1	257217.6368
Dendrobatidae	Oophaga sylvatica	Villa Hermosa	Santo Domingo	Ecuador	-0.268373, -79.120763	641.9	QCAZA58258	RDT0038	1.8	27.57	ND	17_Sep_2014	3,5-I	_275C-1	5776518.833
Dendrobatidae	Oophaga sylvatica	Villa Hermosa	Santo Domingo	Ecuador	-0.268373, -79.120763	641.9	QCAZA58258	RDT0038	1.8	27.57	ND	17_Sep_2014	3,5-P	_New265-3	1126246.151
Dendrobatidae	Oophaga sylvatica	Villa Hermosa	Santo Domingo	Ecuador	-0.268373, -79.120763	641.9	QCAZA58258	RDT0038	1.8	27.57	ND	17_Sep_2014	3Pyr	_277D-1	156733354
Dendrobatidae	Oophaga sylvatica	Villa Hermosa	Santo Domingo	Ecuador	-0.268373, -79.120763	641.9	QCAZA58258	RDT0038	1.8	27.57	ND	17_Sep_2014	3Pyr	_New281-3	9265094.811
Dendrobatidae	Oophaga sylvatica	Villa Hermosa	Santo Domingo	Ecuador	-0.268373, -79.120763	641.9	QCAZA58258	RDT0038	1.8	27.57	ND	17_Sep_2014	3,5-I	_223AB-1	6209487.437
Dendrobatidae	Oophaga sylvatica	Villa Hermosa	Santo Domingo	Ecuador	-0.268373, -79.120763	641.9	QCAZA58258	RDT0038	1.8	27.57	ND	17_Sep_2014	3,5-I	_New311-1	14363872.54
Dendrobatidae	Oophaga sylvatica	Villa Hermosa	Santo Domingo	Ecuador	-0.268373, -79.120763	641.9	QCAZA58258	RDT0038	1.8	27.57	ND	17_Sep_2014	3,5-I	_New311-2	24066363.63
Dendrobatidae	Oophaga sylvatica	Villa Hermosa	Santo Domingo	Ecuador	-0.268373, -79.120763	641.9	QCAZA58258	RDT0038	1.8	27.57	ND	17_Sep_2014	3,5-I	_New337-1	16174944.57
Dendrobatidae	Oophaga sylvatica	Villa Hermosa	Santo Domingo	Ecuador	-0.268373, -79.120763	641.9	QCAZA58258	RDT0038	1.8	27.57	ND	17_Sep_2014	3,5-I	_New339-1	1646144.163
Dendrobatidae	Oophaga sylvatica	Villa Hermosa	Santo Domingo	Ecuador	-0.268373, -79.120763	641.9	QCAZA58258	RDT0038	1.8	27.57	ND	17_Sep_2014	3,5-P	_221Q-1	153573696.8
Dendrobatidae	Oophaga sylvatica	Villa Hermosa	Santo Domingo	Ecuador	-0.268373, -79.120763	641.9	QCAZA58258	RDT0038	1.8	27.57	ND	17_Sep_2014	3,5-P	_223H-1	21805411.51
Dendrobatidae	Oophaga sylvatica	Villa Hermosa	Santo Domingo	Ecuador	-0.268373, -79.120763	641.9	QCAZA58258	RDT0038	1.8	27.57	ND	17_Sep_2014	3,5-P	_223H-2	27746427.05
Dendrobatidae	Oophaga sylvatica	Villa Hermosa	Santo Domingo	Ecuador	-0.268373, -79.120763	641.9	QCAZA58258	RDT0038	1.8	27.57	ND	17_Sep_2014	3,5-P	_237R-1	14915651.79
Dendrobatidae	Oophaga sylvatica	Villa Hermosa	Santo Domingo	Ecuador	-0.268373, -79.120763	641.9	QCAZA58258	RDT0038	1.8	27.57	ND	17_Sep_2014	3,5-P	_239CD-3	6372129.845
Dendrobatidae	Oophaga sylvatica	Villa Hermosa	Santo Domingo	Ecuador	-0.268373, -79.120763	641.9	QCAZA58258	RDT0038	1.8	27.57	ND	17_Sep_2014	3,5-P	_239K-2	6676715.967
Dendrobatidae	Oophaga sylvatica	Villa Hermosa	Santo Domingo	Ecuador	-0.268373, -79.120763	641.9	QCAZA58258	RDT0038	1.8	27.57	ND	17_Sep_2014	3,5-P	_239K-3	7194452.52
Dendrobatidae	Oophaga sylvatica	Villa Hermosa	Santo Domingo	Ecuador	-0.268373, -79.120763	641.9	QCAZA58258	RDT0038	1.8	27.57	ND	17_Sep_2014	3,5-P	_251K-1	3454308.307
Dendrobatidae	Oophaga sylvatica	Villa Hermosa	Santo Domingo	Ecuador	-0.268373, -79.120763	641.9	QCAZA58258	RDT0038	1.8	27.57	ND	17_Sep_2014	3,5-P	_251K-2	1133922.031
Dendrobatidae	Oophaga sylvatica	Villa Hermosa	Santo Domingo	Ecuador	-0.268373, -79.120763	641.9	QCAZA58258	RDT0038	1.8	27.57	ND	17_Sep_2014	DeoxyPTX	_New237-3	3547369.198
Dendrobatidae	Oophaga sylvatica	Villa Hermosa	Santo Domingo	Ecuador	-0.268373, -79.120763	641.9	QCAZA58258	RDT0038	1.8	27.57	ND	17_Sep_2014	Deoxy-hPTX	_193F-2	594144.9921
Dendrobatidae	Oophaga sylvatica	Villa Hermosa	Santo Domingo	Ecuador	-0.268373, -79.120763	641.9	QCAZA58258	RDT0038	1.8	27.57	ND	17_Sep_2014	DeoxyPTX	_221M/S-1	74051817.77
Dendrobatidae	Oophaga sylvatica	Villa Hermosa	Santo Domingo	Ecuador	-0.268373, -79.120763	641.9	QCAZA58258	RDT0038	1.8	27.57	ND	17_Sep_2014	3,5-P	_237G-1	6044659.561
Dendrobatidae	Hyloxalus awa	Otongachi	Santo Domingo	Ecuador	-0.321902, -78.952072	835.9	QCAZA58267	RDT0047	1	22.24	ND	17_Sep_2014	Unclass	_New197-1	904071
Dendrobatidae	Hyloxalus awa	Otongachi	Santo Domingo	Ecuador	-0.321902, -78.952072	835.9	QCAZA58267	RDT0047	1	22.24	ND	17_Sep_2014	5,6,8-I	_197H-1	33070.57133
Dendrobatidae	Hyloxalus awa	Otongachi	Santo Domingo	Ecuador	-0.321902, -78.952072	835.9	QCAZA58267	RDT0047	1	22.24	ND	17_Sep_2014	3,5-I	_223AB-3	38185.45081
Dendrobatidae	Hyloxalus awa	Otongachi	Santo Domingo	Ecuador	-0.321902, -78.952072	835.9	QCAZA58267	RDT0047	1	22.24	ND	17_Sep_2014	3,5-P	_New213-1	1
Dendrobatidae	Hyloxalus awa	Otongachi	Santo Domingo	Ecuador	-0.321902, -78.952072	835.9	QCAZA58267	RDT0047	1	22.24	ND	17_Sep_2014	5,8-I	_247E-2	22889.33664
Dendrobatidae	Hyloxalus awa	Otongachi	Santo Domingo	Ecuador	-0.321902, -78.952072	835.9	QCAZA58267	RDT0047	1	22.24	ND	17_Sep_2014	Unclass	_197D-2	25536.39947
Dendrobatidae	Hyloxalus awa	Otongachi	Santo Domingo	Ecuador	-0.321902, -78.952072	835.9	QCAZA58267	RDT0047	1	22.24	ND	17_Sep_2014	Unclass	_199B-1	24034.32909
Dendrobatidae	Hyloxalus awa	Otongachi	Santo Domingo	Ecuador	-0.321902, -78.952072	835.9	QCAZA58268	RDT0048	1	22.26	ND	17_Sep_2014	3,5-I	_223AB-3	82623.74177
Dendrobatidae	Hyloxalus awa	Otongachi	Santo Domingo	Ecuador	-0.321902, -78.952072	835.9	QCAZA58268	RDT0048	1	22.26	ND	17_Sep_2014	5,6,8-I	_197H-1	1
Dendrobatidae	Hyloxalus awa	Otongachi	Santo Domingo	Ecuador	-0.321902, -78.952072	835.9	QCAZA58268	RDT0048	1	22.26	ND	17_Sep_2014	5,6,8-I	_221P-1	37346.68196
Dendrobatidae	Hyloxalus awa	Otongachi	Santo Domingo	Ecuador	-0.321902, -78.952072	835.9	QCAZA58268	RDT0048	1	22.26	ND	17_Sep_2014	5,8-I	_247E-2	47846.00235
Dendrobatidae	Hyloxalus awa	Otongachi	Santo Domingo	Ecuador	-0.321902, -78.952072	835.9	QCAZA58269	RDT0049	1.3	22.79	ND	17_Sep_2014	5,8-I	_247E-2	92988.8098
Dendrobatidae	Hyloxalus awa	Otongachi	Santo Domingo	Ecuador	-0.321902, -78.952072	835.9	QCAZA58269	RDT0049	1.3	22.79	ND	17_Sep_2014	5,8-I	_231C-2	37148.31938
Dendrobatidae	Hyloxalus awa	Otongachi	Santo Domingo	Ecuador	-0.321902, -78.952072	835.9	QCAZA58269	RDT0049	1.3	22.79	ND	17_Sep_2014	1,4-Q	_231A-2	86997.87271
Dendrobatidae	Hyloxalus awa	Otongachi	Santo Domingo	Ecuador	-0.321902, -78.952072	835.9	QCAZA58269	RDT0049	1.3	22.79	ND	17_Sep_2014	3,5-I	_223AB-3	161709.7634
Dendrobatidae	Hyloxalus awa	Otongachi	Santo Domingo	Ecuador	-0.321902, -78.952072	835.9	QCAZA58269	RDT0049	1.3	22.79	ND	17_Sep_2014	3,5-I	_New221-5	126090.2621
Dendrobatidae	Hyloxalus awa	Otongachi	Santo Domingo	Ecuador	-0.321902, -78.952072	835.9	QCAZA58269	RDT0049	1.3	22.79	ND	17_Sep_2014	Unclass	_New219-5	92530.51483
Dendrobatidae	Hyloxalus awa	Otongachi	Santo Domingo	Ecuador	-0.321902, -78.952072	835.9	QCAZA58269	RDT0049	1.3	22.79	ND	17_Sep_2014	Unclass	_New221-1	85626.1507
Dendrobatidae	Hyloxalus awa	Otongachi	Santo Domingo	Ecuador	-0.321902, -78.952072	835.9	QCAZA58269	RDT0049	1.3	22.79	ND	17_Sep_2014	3,5-P	_New213-1	691766.4679
Dendrobatidae	Hyloxalus awa	Otongachi	Santo Domingo	Ecuador	-0.321902, -78.952072	835.9	QCAZA58269	RDT0049	1.3	22.79	ND	17_Sep_2014	5,6,8-I	_221P-1	72952.5317
Dendrobatidae	Hyloxalus awa	Otongachi	Santo Domingo	Ecuador	-0.321902, -78.952072	835.9	QCAZA58269	RDT0049	1.3	22.79	ND	17_Sep_2014	5,8-I	_217B-2	163182.9117
Dendrobatidae	Hyloxalus awa	Otongachi	Santo Domingo	Ecuador	-0.321902, -78.952072	835.9	QCAZA58269	RDT0049	1.3	22.79	ND	17_Sep_2014	Unclass	_New197-1	1206881
Dendrobatidae	Hyloxalus awa	Otongachi	Santo Domingo	Ecuador	-0.321902, -78.952072	835.9	QCAZA58269	RDT0049	1.3	22.79	ND	17_Sep_2014	5,6,8-I	_197H-1	184022.6333
Dendrobatidae	Epipedobates espinosai	Rio Palenque	Santo Domingo	Ecuador	-0.590298, -79.362069	193.8	QCAZA58270	RDT0050	0.5	16.52	F	18_Sep_2014	5,8-I	_243B-2	17109041.04
Dendrobatidae	Epipedobates espinosai	Rio Palenque	Santo Domingo	Ecuador	-0.590298, -79.362069	193.8	QCAZA58270	RDT0050	0.5	16.52	F	18_Sep_2014	5,8-I	_245B-1	959961.3517
Dendrobatidae	Epipedobates espinosai	Rio Palenque	Santo Domingo	Ecuador	-0.590298, -79.362069	193.8	QCAZA58270	RDT0050	0.5	16.52	F	18_Sep_2014	5,8-I	_247E-2	3586683.852
Dendrobatidae	Epipedobates espinosai	Rio Palenque	Santo Domingo	Ecuador	-0.590298, -79.362069	193.8	QCAZA58270	RDT0050	0.5	16.52	F	18_Sep_2014	Dehydro-5,8-I	_New193-1	567873.7622
Dendrobatidae	Epipedobates espinosai	Rio Palenque	Santo Domingo	Ecuador	-0.590298, -79.362069	193.8	QCAZA58270	RDT0050	0.5	16.52	F	18_Sep_2014	Dehydro-5,8-I	_New207-3	17217405.33
Dendrobatidae	Epipedobates espinosai	Rio Palenque	Santo Domingo	Ecuador	-0.590298, -79.362069	193.8	QCAZA58270	RDT0050	0.5	16.52	F	18_Sep_2014	Deoxy-hPTX	_193F-1	528105.8158
Dendrobatidae	Epipedobates espinosai	Rio Palenque	Santo Domingo	Ecuador	-0.590298, -79.362069	193.8	QCAZA58270	RDT0050	0.5	16.52	F	18_Sep_2014	Deoxy-hPTX	_193F-2	630025.4581
Dendrobatidae	Epipedobates espinosai	Rio Palenque	Santo Domingo	Ecuador	-0.590298, -79.362069	193.8	QCAZA58270	RDT0050	0.5	16.52	F	18_Sep_2014	DeoxyPTX	_221M/S-1	91127022.02
Dendrobatidae	Epipedobates espinosai	Rio Palenque	Santo Domingo	Ecuador	-0.590298, -79.362069	193.8	QCAZA58270	RDT0050	0.5	16.52	F	18_Sep_2014	5,8-I	_231C-1	8166561.99
Dendrobatidae	Epipedobates espinosai	Rio Palenque	Santo Domingo	Ecuador	-0.590298, -79.362069	193.8	QCAZA58270	RDT0050	0.5	16.52	F	18_Sep_2014	5,8-I	_231C-2	20880717.67
Dendrobatidae	Epipedobates espinosai	Rio Palenque	Santo Domingo	Ecuador	-0.590298, -79.362069	193.8	QCAZA58270	RDT0050	0.5	16.52	F	18_Sep_2014	5,8-I	_231C-3	855843.045
Dendrobatidae	Epipedobates espinosai	Rio Palenque	Santo Domingo	Ecuador	-0.590298, -79.362069	193.8	QCAZA58270	RDT0050	0.5	16.52	F	18_Sep_2014	5,8-I	_231C-4	554876.2424
Dendrobatidae	Epipedobates espinosai	Rio Palenque	Santo Domingo	Ecuador	-0.590298, -79.362069	193.8	QCAZA58270	RDT0050	0.5	16.52	F	18_Sep_2014	5,8-I	_233M-1	20881246.13
Dendrobatidae	Epipedobates espinosai	Rio Palenque	Santo Domingo	Ecuador	-0.590298, -79.362069	193.8	QCAZA58270	RDT0050	0.5	16.52	F	18_Sep_2014	5,8-I	_235B-1	292781.8042
Dendrobatidae	Epipedobates espinosai	Rio Palenque	Santo Domingo	Ecuador	-0.590298, -79.362069	193.8	QCAZA58270	RDT0050	0.5	16.52	F	18_Sep_2014	5,8-I	_237D-1	14965904.35
Dendrobatidae	Epipedobates espinosai	Rio Palenque	Santo Domingo	Ecuador	-0.590298, -79.362069	193.8	QCAZA58270	RDT0050	0.5	16.52	F	18_Sep_2014	5,8-I	_237H-2	337084.6118
Dendrobatidae	Epipedobates espinosai	Rio Palenque	Santo Domingo	Ecuador	-0.590298, -79.362069	193.8	QCAZA58270	RDT0050	0.5	16.52	F	18_Sep_2014	5,8-I	_241F-1	1824245.223
Dendrobatidae	Epipedobates espinosai	Rio Palenque	Santo Domingo	Ecuador	-0.590298, -79.362069	193.8	QCAZA58270	RDT0050	0.5	16.52	F	18_Sep_2014	5,8-I	_243B-1	285122.8482
Dendrobatidae	Epipedobates espinosai	Rio Palenque	Santo Domingo	Ecuador	-0.590298, -79.362069	193.8	QCAZA58270	RDT0050	0.5	16.52	F	18_Sep_2014	DHQ	_223F-2	28654864.59
Dendrobatidae	Epipedobates espinosai	Rio Palenque	Santo Domingo	Ecuador	-0.590298, -79.362069	193.8	QCAZA58270	RDT0050	0.5	16.52	F	18_Sep_2014	DHQ	_223F-3	153291.666
Dendrobatidae	Epipedobates espinosai	Rio Palenque	Santo Domingo	Ecuador	-0.590298, -79.362069	193.8	QCAZA58270	RDT0050	0.5	16.52	F	18_Sep_2014	DHQ	_223F-4	2435865.279
Dendrobatidae	Epipedobates espinosai	Rio Palenque	Santo Domingo	Ecuador	-0.590298, -79.362069	193.8	QCAZA58270	RDT0050	0.5	16.52	F	18_Sep_2014	DHQ	_223Q-1	57849540.6
Dendrobatidae	Epipedobates espinosai	Rio Palenque	Santo Domingo	Ecuador	-0.590298, -79.362069	193.8	QCAZA58270	RDT0050	0.5	16.52	F	18_Sep_2014	DHQ	_223Q-2	15517683.38
Dendrobatidae	Epipedobates espinosai	Rio Palenque	Santo Domingo	Ecuador	-0.590298, -79.362069	193.8	QCAZA58270	RDT0050	0.5	16.52	F	18_Sep_2014	HO-5,6,8-I	_239F-1	696923.8995
Dendrobatidae	Epipedobates espinosai	Rio Palenque	Santo Domingo	Ecuador	-0.590298, -79.362069	193.8	QCAZA58270	RDT0050	0.5	16.52	F	18_Sep_2014	HO-5,6,8-I	_239F-2	342828.3617
Dendrobatidae	Epipedobates espinosai	Rio Palenque	Santo Domingo	Ecuador	-0.590298, -79.362069	193.8	QCAZA58270	RDT0050	0.5	16.52	F	18_Sep_2014	HO-DHQ	_New233-3	548789.1453
Dendrobatidae	Epipedobates espinosai	Rio Palenque	Santo Domingo	Ecuador	-0.590298, -79.362069	193.8	QCAZA58270	RDT0050	0.5	16.52	F	18_Sep_2014	HTX	_235A-1	260553.8937
Dendrobatidae	Epipedobates espinosai	Rio Palenque	Santo Domingo	Ecuador	-0.590298, -79.362069	193.8	QCAZA58270	RDT0050	0.5	16.52	F	18_Sep_2014	HTX	_239H	274914.8693
Dendrobatidae	Epipedobates espinosai	Rio Palenque	Santo Domingo	Ecuador	-0.590298, -79.362069	193.8	QCAZA58270	RDT0050	0.5	16.52	F	18_Sep_2014	DHQ	_New221-7	4627721.276
Dendrobatidae	Epipedobates espinosai	Rio Palenque	Santo Domingo	Ecuador	-0.590298, -79.362069	193.8	QCAZA58270	RDT0050	0.5	16.52	F	18_Sep_2014	DHQ	_New239-3,4	144677.5725
Dendrobatidae	Epipedobates espinosai	Rio Palenque	Santo Domingo	Ecuador	-0.590298, -79.362069	193.8	QCAZA58270	RDT0050	0.5	16.52	F	18_Sep_2014	5,8-I	_217B-1	20794787.97
Dendrobatidae	Epipedobates espinosai	Rio Palenque	Santo Domingo	Ecuador	-0.590298, -79.362069	193.8	QCAZA58270	RDT0050	0.5	16.52	F	18_Sep_2014	5,8-I	_217B-3	15482348.66
Dendrobatidae	Epipedobates espinosai	Rio Palenque	Santo Domingo	Ecuador	-0.590298, -79.362069	193.8	QCAZA58270	RDT0050	0.5	16.52	F	18_Sep_2014	5,8-I	_217B-5	6267750.618
Dendrobatidae	Epipedobates espinosai	Rio Palenque	Santo Domingo	Ecuador	-0.590298, -79.362069	193.8	QCAZA58270	RDT0050	0.5	16.52	F	18_Sep_2014	5,8-I	_219F/219L-1	20794941.86
Dendrobatidae	Epipedobates espinosai	Rio Palenque	Santo Domingo	Ecuador	-0.590298, -79.362069	193.8	QCAZA58270	RDT0050	0.5	16.52	F	18_Sep_2014	5,8-I	_219F/219L-2	57835576.95
Dendrobatidae	Epipedobates espinosai	Rio Palenque	Santo Domingo	Ecuador	-0.590298, -79.362069	193.8	QCAZA58270	RDT0050	0.5	16.52	F	18_Sep_2014	5,8-I	_221I-1	851938.5039
Dendrobatidae	Epipedobates espinosai	Rio Palenque	Santo Domingo	Ecuador	-0.590298, -79.362069	193.8	QCAZA58270	RDT0050	0.5	16.52	F	18_Sep_2014	Unclass	_New217-2	117366303.6
Dendrobatidae	Epipedobates espinosai	Rio Palenque	Santo Domingo	Ecuador	-0.590298, -79.362069	193.8	QCAZA58270	RDT0050	0.5	16.52	F	18_Sep_2014	Unclass	_New219-2	383935.1313
Dendrobatidae	Epipedobates espinosai	Rio Palenque	Santo Domingo	Ecuador	-0.590298, -79.362069	193.8	QCAZA58270	RDT0050	0.5	16.52	F	18_Sep_2014	Unclass	_New219-3	2743213.595
Dendrobatidae	Epipedobates espinosai	Rio Palenque	Santo Domingo	Ecuador	-0.590298, -79.362069	193.8	QCAZA58270	RDT0050	0.5	16.52	F	18_Sep_2014	Unclass	_New219-4	45903568.42
Dendrobatidae	Epipedobates espinosai	Rio Palenque	Santo Domingo	Ecuador	-0.590298, -79.362069	193.8	QCAZA58270	RDT0050	0.5	16.52	F	18_Sep_2014	Lehm	_275A/275G-4	1438313.164
Dendrobatidae	Epipedobates espinosai	Rio Palenque	Santo Domingo	Ecuador	-0.590298, -79.362069	193.8	QCAZA58270	RDT0050	0.5	16.52	F	18_Sep_2014	5,8-I	_249O-1	3587032.081
Dendrobatidae	Epipedobates espinosai	Rio Palenque	Santo Domingo	Ecuador	-0.590298, -79.362069	193.8	QCAZA58270	RDT0050	0.5	16.52	F	18_Sep_2014	5,8-I	_251B-2	659261.8083
Dendrobatidae	Epipedobates espinosai	Rio Palenque	Santo Domingo	Ecuador	-0.590298, -79.362069	193.8	QCAZA58270	RDT0050	0.5	16.52	F	18_Sep_2014	5,8-I	_251N-1	257875.1478
Dendrobatidae	Epipedobates espinosai	Rio Palenque	Santo Domingo	Ecuador	-0.590298, -79.362069	193.8	QCAZA58270	RDT0050	0.5	16.52	F	18_Sep_2014	5,8-I	_281O-1	1758791.553
Dendrobatidae	Epipedobates espinosai	Rio Palenque	Santo Domingo	Ecuador	-0.590298, -79.362069	193.8	QCAZA58270	RDT0050	0.5	16.52	F	18_Sep_2014	5,8-I	_New207-2	14420450.46
Dendrobatidae	Epipedobates espinosai	Rio Palenque	Santo Domingo	Ecuador	-0.590298, -79.362069	193.8	QCAZA58270	RDT0050	0.5	16.52	F	18_Sep_2014	5,8-I	_New221-4	723698.7294
Dendrobatidae	Epipedobates espinosai	Rio Palenque	Santo Domingo	Ecuador	-0.590298, -79.362069	193.8	QCAZA58270	RDT0050	0.5	16.52	F	18_Sep_2014	5,8-I	_223D-4	8165628.393
Dendrobatidae	Epipedobates espinosai	Rio Palenque	Santo Domingo	Ecuador	-0.590298, -79.362069	193.8	QCAZA58270	RDT0050	0.5	16.52	F	18_Sep_2014	5,8-I	_223J-1	5714175.595
Dendrobatidae	Epipedobates espinosai	Rio Palenque	Santo Domingo	Ecuador	-0.590298, -79.362069	193.8	QCAZA58270	RDT0050	0.5	16.52	F	18_Sep_2014	5,8-I	_225D-1	8165628.393
Dendrobatidae	Epipedobates espinosai	Rio Palenque	Santo Domingo	Ecuador	-0.590298, -79.362069	193.8	QCAZA58270	RDT0050	0.5	16.52	F	18_Sep_2014	Unclass	_New209-2	241240.5809
Dendrobatidae	Epipedobates espinosai	Rio Palenque	Santo Domingo	Ecuador	-0.590298, -79.362069	193.8	QCAZA58270	RDT0050	0.5	16.52	F	18_Sep_2014	Unclass	_New213-2	485194.0832
Dendrobatidae	Epipedobates espinosai	Rio Palenque	Santo Domingo	Ecuador	-0.590298, -79.362069	193.8	QCAZA58270	RDT0050	0.5	16.52	F	18_Sep_2014	aPTX	_New323-1	94824.35946
Dendrobatidae	Epipedobates espinosai	Rio Palenque	Santo Domingo	Ecuador	-0.590298, -79.362069	193.8	QCAZA58270	RDT0050	0.5	16.52	F	18_Sep_2014	5,6,8-I	_223X-1	2280376.494
Dendrobatidae	Epipedobates espinosai	Rio Palenque	Santo Domingo	Ecuador	-0.590298, -79.362069	193.8	QCAZA58270	RDT0050	0.5	16.52	F	18_Sep_2014	5,6,8-I	_231B-1	15480604.27
Dendrobatidae	Epipedobates espinosai	Rio Palenque	Santo Domingo	Ecuador	-0.590298, -79.362069	193.8	QCAZA58270	RDT0050	0.5	16.52	F	18_Sep_2014	5,6,8-I	_231B-2	22791168.03
Dendrobatidae	Epipedobates espinosai	Rio Palenque	Santo Domingo	Ecuador	-0.590298, -79.362069	193.8	QCAZA58270	RDT0050	0.5	16.52	F	18_Sep_2014	5,6,8-I	_231B-3	6233288.479
Dendrobatidae	Epipedobates espinosai	Rio Palenque	Santo Domingo	Ecuador	-0.590298, -79.362069	193.8	QCAZA58270	RDT0050	0.5	16.52	F	18_Sep_2014	5,6,8-I	_231B-5	466416.2463
Dendrobatidae	Epipedobates espinosai	Rio Palenque	Santo Domingo	Ecuador	-0.590298, -79.362069	193.8	QCAZA58270	RDT0050	0.5	16.52	F	18_Sep_2014	5,6,8-I	_233X-2	125637.1861
Dendrobatidae	Epipedobates espinosai	Rio Palenque	Santo Domingo	Ecuador	-0.590298, -79.362069	193.8	QCAZA58270	RDT0050	0.5	16.52	F	18_Sep_2014	5,6,8-I	_235E-2	15480604.27
Dendrobatidae	Epipedobates espinosai	Rio Palenque	Santo Domingo	Ecuador	-0.590298, -79.362069	193.8	QCAZA58270	RDT0050	0.5	16.52	F	18_Sep_2014	5,6,8-I	_235E-3	1120861.589
Dendrobatidae	Epipedobates espinosai	Rio Palenque	Santo Domingo	Ecuador	-0.590298, -79.362069	193.8	QCAZA58270	RDT0050	0.5	16.52	F	18_Sep_2014	5,6,8-I	_237C-1	247445.7393
Dendrobatidae	Epipedobates espinosai	Rio Palenque	Santo Domingo	Ecuador	-0.590298, -79.362069	193.8	QCAZA58270	RDT0050	0.5	16.52	F	18_Sep_2014	5,6,8-I	_249H	14817616.63
Dendrobatidae	Epipedobates espinosai	Rio Palenque	Santo Domingo	Ecuador	-0.590298, -79.362069	193.8	QCAZA58270	RDT0050	0.5	16.52	F	18_Sep_2014	5,6,8-I	_New181-2	4134601.888
Dendrobatidae	Epipedobates espinosai	Rio Palenque	Santo Domingo	Ecuador	-0.590298, -79.362069	193.8	QCAZA58270	RDT0050	0.5	16.52	F	18_Sep_2014	5,6,8-I	_New265-1	3966368.07
Dendrobatidae	Epipedobates espinosai	Rio Palenque	Santo Domingo	Ecuador	-0.590298, -79.362069	193.8	QCAZA58270	RDT0050	0.5	16.52	F	18_Sep_2014	5,6,8-I	_New265-5	359914.2209
Dendrobatidae	Epipedobates espinosai	Rio Palenque	Santo Domingo	Ecuador	-0.590298, -79.362069	193.8	QCAZA58270	RDT0050	0.5	16.52	F	18_Sep_2014	5,6-I	_New167-4	5583004.584
Dendrobatidae	Epipedobates espinosai	Rio Palenque	Santo Domingo	Ecuador	-0.590298, -79.362069	193.8	QCAZA58270	RDT0050	0.5	16.52	F	18_Sep_2014	5,8-I	_193M-1	2782631.429
Dendrobatidae	Epipedobates espinosai	Rio Palenque	Santo Domingo	Ecuador	-0.590298, -79.362069	193.8	QCAZA58270	RDT0050	0.5	16.52	F	18_Sep_2014	5,8-I	_203A-1	10780115.72
Dendrobatidae	Epipedobates espinosai	Rio Palenque	Santo Domingo	Ecuador	-0.590298, -79.362069	193.8	QCAZA58270	RDT0050	0.5	16.52	F	18_Sep_2014	5,8-I	_203A-2	8944310.641
Dendrobatidae	Epipedobates espinosai	Rio Palenque	Santo Domingo	Ecuador	-0.590298, -79.362069	193.8	QCAZA58270	RDT0050	0.5	16.52	F	18_Sep_2014	5,8-I	_203A-3	6842306.442
Dendrobatidae	Epipedobates espinosai	Rio Palenque	Santo Domingo	Ecuador	-0.590298, -79.362069	193.8	QCAZA58270	RDT0050	0.5	16.52	F	18_Sep_2014	5,8-I	_203A-5	3902368.095
Dendrobatidae	Epipedobates espinosai	Rio Palenque	Santo Domingo	Ecuador	-0.590298, -79.362069	193.8	QCAZA58270	RDT0050	0.5	16.52	F	18_Sep_2014	5,8-I	_207A-1	3554925.036
Dendrobatidae	Epipedobates espinosai	Rio Palenque	Santo Domingo	Ecuador	-0.590298, -79.362069	193.8	QCAZA58270	RDT0050	0.5	16.52	F	18_Sep_2014	5,8-I	_207A-2	2200955.49
Dendrobatidae	Epipedobates espinosai	Rio Palenque	Santo Domingo	Ecuador	-0.590298, -79.362069	193.8	QCAZA58270	RDT0050	0.5	16.52	F	18_Sep_2014	5,8-I	_207A-3	2630427.393
Dendrobatidae	Epipedobates espinosai	Rio Palenque	Santo Domingo	Ecuador	-0.590298, -79.362069	193.8	QCAZA58270	RDT0050	0.5	16.52	F	18_Sep_2014	5,8-I	_207A-4	10780115.72
Dendrobatidae	Epipedobates espinosai	Rio Palenque	Santo Domingo	Ecuador	-0.590298, -79.362069	193.8	QCAZA58270	RDT0050	0.5	16.52	F	18_Sep_2014	5,8-I	_207A-5	10779636.25
Dendrobatidae	Epipedobates espinosai	Rio Palenque	Santo Domingo	Ecuador	-0.590298, -79.362069	193.8	QCAZA58270	RDT0050	0.5	16.52	F	18_Sep_2014	3,5-I	_New237-1	529125.4642
Dendrobatidae	Epipedobates espinosai	Rio Palenque	Santo Domingo	Ecuador	-0.590298, -79.362069	193.8	QCAZA58270	RDT0050	0.5	16.52	F	18_Sep_2014	3,5-I	_New251-1	2121513.388
Dendrobatidae	Epipedobates espinosai	Rio Palenque	Santo Domingo	Ecuador	-0.590298, -79.362069	193.8	QCAZA58270	RDT0050	0.5	16.52	F	18_Sep_2014	3,5-I	_New251-3	890513.6218
Dendrobatidae	Epipedobates espinosai	Rio Palenque	Santo Domingo	Ecuador	-0.590298, -79.362069	193.8	QCAZA58270	RDT0050	0.5	16.52	F	18_Sep_2014	Unclass	_New221-1	16614650.65
Dendrobatidae	Epipedobates espinosai	Rio Palenque	Santo Domingo	Ecuador	-0.590298, -79.362069	193.8	QCAZA58270	RDT0050	0.5	16.52	F	18_Sep_2014	Unclass	_New223-2	2410083.202
Dendrobatidae	Epipedobates espinosai	Rio Palenque	Santo Domingo	Ecuador	-0.590298, -79.362069	193.8	QCAZA58270	RDT0050	0.5	16.52	F	18_Sep_2014	Unclass	_New235-3	3389250.488
Dendrobatidae	Epipedobates espinosai	Rio Palenque	Santo Domingo	Ecuador	-0.590298, -79.362069	193.8	QCAZA58270	RDT0050	0.5	16.52	F	18_Sep_2014	Unclass	_New235-5	25685456.63
Dendrobatidae	Epipedobates espinosai	Rio Palenque	Santo Domingo	Ecuador	-0.590298, -79.362069	193.8	QCAZA58270	RDT0050	0.5	16.52	F	18_Sep_2014	Necine	_New255-1	283694.1159
Dendrobatidae	Epipedobates espinosai	Rio Palenque	Santo Domingo	Ecuador	-0.590298, -79.362069	193.8	QCAZA58270	RDT0050	0.5	16.52	F	18_Sep_2014	PTX	_237A-1	712062083.8
Dendrobatidae	Epipedobates espinosai	Rio Palenque	Santo Domingo	Ecuador	-0.590298, -79.362069	193.8	QCAZA58270	RDT0050	0.5	16.52	F	18_Sep_2014	PTX	_253F-1	1585396.071
Dendrobatidae	Epipedobates espinosai	Rio Palenque	Santo Domingo	Ecuador	-0.590298, -79.362069	193.8	QCAZA58270	RDT0050	0.5	16.52	F	18_Sep_2014	PTX	_253F-2	3032640.817
Dendrobatidae	Epipedobates espinosai	Rio Palenque	Santo Domingo	Ecuador	-0.590298, -79.362069	193.8	QCAZA58270	RDT0050	0.5	16.52	F	18_Sep_2014	5,8-I	_New237-2	19784114.55
Dendrobatidae	Epipedobates espinosai	Rio Palenque	Santo Domingo	Ecuador	-0.590298, -79.362069	193.8	QCAZA58270	RDT0050	0.5	16.52	F	18_Sep_2014	Pip	_239O-1	119064.9975
Dendrobatidae	Epipedobates espinosai	Rio Palenque	Santo Domingo	Ecuador	-0.590298, -79.362069	193.8	QCAZA58270	RDT0050	0.5	16.52	F	18_Sep_2014	Tricyclic	_193B-2	1454008.664
Dendrobatidae	Epipedobates espinosai	Rio Palenque	Santo Domingo	Ecuador	-0.590298, -79.362069	193.8	QCAZA58270	RDT0050	0.5	16.52	F	18_Sep_2014	Tricyclic	_193C-1	572688.5123
Dendrobatidae	Epipedobates espinosai	Rio Palenque	Santo Domingo	Ecuador	-0.590298, -79.362069	193.8	QCAZA58270	RDT0050	0.5	16.52	F	18_Sep_2014	Tricyclic	_193C-2	642927.5633
Dendrobatidae	Epipedobates espinosai	Rio Palenque	Santo Domingo	Ecuador	-0.590298, -79.362069	193.8	QCAZA58270	RDT0050	0.5	16.52	F	18_Sep_2014	Tricyclic	_205B-1	385094.0709
Dendrobatidae	Epipedobates espinosai	Rio Palenque	Santo Domingo	Ecuador	-0.590298, -79.362069	193.8	QCAZA58270	RDT0050	0.5	16.52	F	18_Sep_2014	Tricyclic	_235Y-1	285075.5023
Dendrobatidae	Epipedobates espinosai	Rio Palenque	Santo Domingo	Ecuador	-0.590298, -79.362069	193.8	QCAZA58270	RDT0050	0.5	16.52	F	18_Sep_2014	Tricyclic	_235Y-2	1809662.121
Dendrobatidae	Epipedobates espinosai	Rio Palenque	Santo Domingo	Ecuador	-0.590298, -79.362069	193.8	QCAZA58270	RDT0050	0.5	16.52	F	18_Sep_2014	Tricyclic	_235Y-3	617713.3036
Dendrobatidae	Epipedobates espinosai	Rio Palenque	Santo Domingo	Ecuador	-0.590298, -79.362069	193.8	QCAZA58270	RDT0050	0.5	16.52	F	18_Sep_2014	Tricyclic	_235Y-4	161630.2761
Dendrobatidae	Epipedobates espinosai	Rio Palenque	Santo Domingo	Ecuador	-0.590298, -79.362069	193.8	QCAZA58270	RDT0050	0.5	16.52	F	18_Sep_2014	Tricyclic	_245J-1	205396.9985
Dendrobatidae	Epipedobates espinosai	Rio Palenque	Santo Domingo	Ecuador	-0.590298, -79.362069	193.8	QCAZA58270	RDT0050	0.5	16.52	F	18_Sep_2014	Tricyclic	_245J-2	193055.4606
Dendrobatidae	Epipedobates espinosai	Rio Palenque	Santo Domingo	Ecuador	-0.590298, -79.362069	193.8	QCAZA58270	RDT0050	0.5	16.52	F	18_Sep_2014	Tricyclic	_New207-4	1500115.273
Dendrobatidae	Epipedobates espinosai	Rio Palenque	Santo Domingo	Ecuador	-0.590298, -79.362069	193.8	QCAZA58270	RDT0050	0.5	16.52	F	18_Sep_2014	Tricyclic	_New233-4	20715502.63
Dendrobatidae	Epipedobates espinosai	Rio Palenque	Santo Domingo	Ecuador	-0.590298, -79.362069	193.8	QCAZA58270	RDT0050	0.5	16.52	F	18_Sep_2014	Tricyclic	_New235-1	14360768.74
Dendrobatidae	Epipedobates espinosai	Rio Palenque	Santo Domingo	Ecuador	-0.590298, -79.362069	193.8	QCAZA58270	RDT0050	0.5	16.52	F	18_Sep_2014	Tricyclic	_New249-1	3701690.303
Dendrobatidae	Epipedobates espinosai	Rio Palenque	Santo Domingo	Ecuador	-0.590298, -79.362069	193.8	QCAZA58270	RDT0050	0.5	16.52	F	18_Sep_2014	Unclass	_207N-1	1469684.426
Dendrobatidae	Epipedobates espinosai	Rio Palenque	Santo Domingo	Ecuador	-0.590298, -79.362069	193.8	QCAZA58270	RDT0050	0.5	16.52	F	18_Sep_2014	Unclass	_235R-1	1841974.043
Dendrobatidae	Epipedobates espinosai	Rio Palenque	Santo Domingo	Ecuador	-0.590298, -79.362069	193.8	QCAZA58270	RDT0050	0.5	16.52	F	18_Sep_2014	Unclass	_235R-2	2226279.461
Dendrobatidae	Epipedobates espinosai	Rio Palenque	Santo Domingo	Ecuador	-0.590298, -79.362069	193.8	QCAZA58270	RDT0050	0.5	16.52	F	18_Sep_2014	3,5-I	_239AB-1	167357.8358
Dendrobatidae	Epipedobates espinosai	Rio Palenque	Santo Domingo	Ecuador	-0.590298, -79.362069	193.8	QCAZA58270	RDT0050	0.5	16.52	F	18_Sep_2014	3,5-I	_239CD-1	19944.3842
Dendrobatidae	Epipedobates espinosai	Rio Palenque	Santo Domingo	Ecuador	-0.590298, -79.362069	193.8	QCAZA58270	RDT0050	0.5	16.52	F	18_Sep_2014	3,5-I	_275C-1	540886.8726
Dendrobatidae	Epipedobates espinosai	Rio Palenque	Santo Domingo	Ecuador	-0.590298, -79.362069	193.8	QCAZA58270	RDT0050	0.5	16.52	F	18_Sep_2014	3,5-P	_221Q-1	3527821.043
Dendrobatidae	Epipedobates espinosai	Rio Palenque	Santo Domingo	Ecuador	-0.590298, -79.362069	193.8	QCAZA58270	RDT0050	0.5	16.52	F	18_Sep_2014	Unclass	_New237-4	2150237.048
Dendrobatidae	Epipedobates espinosai	Rio Palenque	Santo Domingo	Ecuador	-0.590298, -79.362069	193.8	QCAZA58270	RDT0050	0.5	16.52	F	18_Sep_2014	Unclass	_New239-1	2218522.833
Dendrobatidae	Epipedobates espinosai	Rio Palenque	Santo Domingo	Ecuador	-0.590298, -79.362069	193.8	QCAZA58270	RDT0050	0.5	16.52	F	18_Sep_2014	Unclass	_New251-6	2478378.113
Dendrobatidae	Epipedobates espinosai	Rio Palenque	Santo Domingo	Ecuador	-0.590298, -79.362069	193.8	QCAZA58270	RDT0050	0.5	16.52	F	18_Sep_2014	1,4-Q	_217B-4	1053045.481
Dendrobatidae	Epipedobates espinosai	Rio Palenque	Santo Domingo	Ecuador	-0.590298, -79.362069	193.8	QCAZA58270	RDT0050	0.5	16.52	F	18_Sep_2014	1,4-Q	_231A-1	1200345.022
Dendrobatidae	Epipedobates espinosai	Rio Palenque	Santo Domingo	Ecuador	-0.590298, -79.362069	193.8	QCAZA58270	RDT0050	0.5	16.52	F	18_Sep_2014	1,4-Q	_231A-2	14813148.83
Dendrobatidae	Epipedobates espinosai	Rio Palenque	Santo Domingo	Ecuador	-0.590298, -79.362069	193.8	QCAZA58270	RDT0050	0.5	16.52	F	18_Sep_2014	1,4-Q	_231A-4	675223.9059
Dendrobatidae	Epipedobates espinosai	Rio Palenque	Santo Domingo	Ecuador	-0.590298, -79.362069	193.8	QCAZA58270	RDT0050	0.5	16.52	F	18_Sep_2014	1,4-Q	_233A-1	4084813.222
Dendrobatidae	Epipedobates espinosai	Rio Palenque	Santo Domingo	Ecuador	-0.590298, -79.362069	193.8	QCAZA58270	RDT0050	0.5	16.52	F	18_Sep_2014	1,4-Q	_233A-2	1139413.044
Dendrobatidae	Epipedobates espinosai	Rio Palenque	Santo Domingo	Ecuador	-0.590298, -79.362069	193.8	QCAZA58270	RDT0050	0.5	16.52	F	18_Sep_2014	1,4-Q	_255B-1	7032141.56
Dendrobatidae	Epipedobates espinosai	Rio Palenque	Santo Domingo	Ecuador	-0.590298, -79.362069	193.8	QCAZA58270	RDT0050	0.5	16.52	F	18_Sep_2014	1,4-Q	_257D-1	138907.1006
Dendrobatidae	Epipedobates espinosai	Rio Palenque	Santo Domingo	Ecuador	-0.590298, -79.362069	193.8	QCAZA58270	RDT0050	0.5	16.52	F	18_Sep_2014	Unclass	_New333-1	1669.845099
Dendrobatidae	Epipedobates espinosai	Rio Palenque	Santo Domingo	Ecuador	-0.590298, -79.362069	193.8	QCAZA58270	RDT0050	0.5	16.52	F	18_Sep_2014	aPTX	_357A-1	940433.5987
Dendrobatidae	Epipedobates espinosai	Rio Palenque	Santo Domingo	Ecuador	-0.590298, -79.362069	193.8	QCAZA58270	RDT0050	0.5	16.52	F	18_Sep_2014	5,6,8-I	_223C-1	105065246.2
Dendrobatidae	Epipedobates espinosai	Rio Palenque	Santo Domingo	Ecuador	-0.590298, -79.362069	193.8	QCAZA58270	RDT0050	0.5	16.52	F	18_Sep_2014	5,6,8-I	_223C-2	3133895.012
Dendrobatidae	Epipedobates espinosai	Rio Palenque	Santo Domingo	Ecuador	-0.590298, -79.362069	193.8	QCAZA58270	RDT0050	0.5	16.52	F	18_Sep_2014	3,5-I	_195I-2	2782631.429
Dendrobatidae	Epipedobates espinosai	Rio Palenque	Santo Domingo	Ecuador	-0.590298, -79.362069	193.8	QCAZA58270	RDT0050	0.5	16.52	F	18_Sep_2014	3,5-I	_223AB-1	280577.8341
Dendrobatidae	Epipedobates espinosai	Rio Palenque	Santo Domingo	Ecuador	-0.590298, -79.362069	193.8	QCAZA58270	RDT0050	0.5	16.52	F	18_Sep_2014	3,5-I	_223AB-2	2080959.488
Dendrobatidae	Epipedobates espinosai	Rio Palenque	Santo Domingo	Ecuador	-0.590298, -79.362069	193.8	QCAZA58270	RDT0050	0.5	16.52	F	18_Sep_2014	3,5-P	_237R-1	2857819.058
Dendrobatidae	Epipedobates espinosai	Rio Palenque	Santo Domingo	Ecuador	-0.590298, -79.362069	193.8	QCAZA58270	RDT0050	0.5	16.52	F	18_Sep_2014	1,3,4-Q	_239B-1	379859.8239
Dendrobatidae	Epipedobates espinosai	Rio Palenque	Santo Domingo	Ecuador	-0.590298, -79.362069	193.8	QCAZA58270	RDT0050	0.5	16.52	F	18_Sep_2014	1,3,4-Q	_New235-7	2433915.271
Dendrobatidae	Epipedobates espinosai	Rio Palenque	Santo Domingo	Ecuador	-0.590298, -79.362069	193.8	QCAZA58270	RDT0050	0.5	16.52	F	18_Sep_2014	PTX	_265D-2	1700415.522
Dendrobatidae	Epipedobates espinosai	Rio Palenque	Santo Domingo	Ecuador	-0.590298, -79.362069	193.8	QCAZA58270	RDT0050	0.5	16.52	F	18_Sep_2014	PTX	_265G-1	1700177.429
Dendrobatidae	Epipedobates espinosai	Rio Palenque	Santo Domingo	Ecuador	-0.590298, -79.362069	193.8	QCAZA58270	RDT0050	0.5	16.52	F	18_Sep_2014	4,6-Q	_195C-2	3108639.978
Dendrobatidae	Epipedobates espinosai	Rio Palenque	Santo Domingo	Ecuador	-0.590298, -79.362069	193.8	QCAZA58270	RDT0050	0.5	16.52	F	18_Sep_2014	1,4-Q	_257D-2	2030652.572
Dendrobatidae	Epipedobates espinosai	Rio Palenque	Santo Domingo	Ecuador	-0.590298, -79.362069	193.8	QCAZA58270	RDT0050	0.5	16.52	F	18_Sep_2014	2,6-Pip	_239L-1	516187.5115
Dendrobatidae	Epipedobates espinosai	Rio Palenque	Santo Domingo	Ecuador	-0.590298, -79.362069	193.8	QCAZA58270	RDT0050	0.5	16.52	F	18_Sep_2014	3,5-P	_235B-4	857239.7851
Dendrobatidae	Epipedobates espinosai	Rio Palenque	Santo Domingo	Ecuador	-0.590298, -79.362069	193.8	QCAZA58270	RDT0050	0.5	16.52	F	18_Sep_2014	3,5-P	_New255-2	180299.5413
Dendrobatidae	Epipedobates espinosai	Rio Palenque	Santo Domingo	Ecuador	-0.590298, -79.362069	193.8	QCAZA58270	RDT0050	0.5	16.52	F	18_Sep_2014	5,6,8-I	_195G-1	4936148.446
Dendrobatidae	Epipedobates espinosai	Rio Palenque	Santo Domingo	Ecuador	-0.590298, -79.362069	193.8	QCAZA58270	RDT0050	0.5	16.52	F	18_Sep_2014	PTX	_253F-3	1559299.172
Dendrobatidae	Epipedobates espinosai	Rio Palenque	Santo Domingo	Ecuador	-0.590298, -79.362069	193.8	QCAZA58270	RDT0050	0.5	16.52	F	18_Sep_2014	PTX	_253F-4	1701867.219
Dendrobatidae	Epipedobates espinosai	Rio Palenque	Santo Domingo	Ecuador	-0.590298, -79.362069	193.8	QCAZA58270	RDT0050	0.5	16.52	F	18_Sep_2014	5,6,8-I	_209C-1	5255330.215
Dendrobatidae	Epipedobates espinosai	Rio Palenque	Santo Domingo	Ecuador	-0.590298, -79.362069	193.8	QCAZA58270	RDT0050	0.5	16.52	F	18_Sep_2014	5,6,8-I	_195G-3	2629204.422
Dendrobatidae	Epipedobates espinosai	Rio Palenque	Santo Domingo	Ecuador	-0.590298, -79.362069	193.8	QCAZA58270	RDT0050	0.5	16.52	F	18_Sep_2014	5,6,8-I	_209C-2	2828548.85
Dendrobatidae	Epipedobates espinosai	Rio Palenque	Santo Domingo	Ecuador	-0.590298, -79.362069	193.8	QCAZA58270	RDT0050	0.5	16.52	F	18_Sep_2014	5,6,8-I	_209C-3	3482607.486
Dendrobatidae	Epipedobates espinosai	Mindo	Pichincha	Ecuador	-0.074375, -78.754373	1283.1	QCAZA58285	RDT0065	0.5	18	ND	24_Sep_2014	Pyri	_phantasmidine	1
Dendrobatidae	Epipedobates espinosai	Mindo	Pichincha	Ecuador	-0.074375, -78.754373	1283.1	QCAZA58285	RDT0065	0.5	18	ND	24_Sep_2014	5,6,8-I	_New265-5	275143.9071
Dendrobatidae	Epipedobates espinosai	Mindo	Pichincha	Ecuador	-0.074375, -78.754373	1283.1	QCAZA58285	RDT0065	0.5	18	ND	24_Sep_2014	3,5-P	_237R-1	1536596.992
Dendrobatidae	Epipedobates espinosai	Mindo	Pichincha	Ecuador	-0.074375, -78.754373	1283.1	QCAZA58285	RDT0065	0.5	18	ND	24_Sep_2014	5,6,8-I	_251T	1434118.457
Dendrobatidae	Epipedobates espinosai	Mindo	Pichincha	Ecuador	-0.074375, -78.754373	1283.1	QCAZA58285	RDT0065	0.5	18	ND	24_Sep_2014	5,6,8-I	_273A-1	5759411.92
Dendrobatidae	Epipedobates espinosai	Mindo	Pichincha	Ecuador	-0.074375, -78.754373	1283.1	QCAZA58285	RDT0065	0.5	18	ND	24_Sep_2014	5,6,8-I	_249H	188640.0796
Dendrobatidae	Epipedobates espinosai	Mindo	Pichincha	Ecuador	-0.074375, -78.754373	1283.1	QCAZA58285	RDT0065	0.5	18	ND	24_Sep_2014	5,6,8-I	_237L-2	92985.88271
Dendrobatidae	Epipedobates espinosai	Mindo	Pichincha	Ecuador	-0.074375, -78.754373	1283.1	QCAZA58285	RDT0065	0.5	18	ND	24_Sep_2014	3,5-P	_New213-1	90354.03064
Dendrobatidae	Epipedobates espinosai	Mindo	Pichincha	Ecuador	-0.074375, -78.754373	1283.1	QCAZA58285	RDT0065	0.5	18	ND	24_Sep_2014	5,8-I	_225D-3	55983.6516
Dendrobatidae	Epipedobates espinosai	Mindo	Pichincha	Ecuador	-0.074375, -78.754373	1283.1	QCAZA58285	RDT0065	0.5	18	ND	24_Sep_2014	5,8-I	_231C-2	1723296.871
Dendrobatidae	Epipedobates espinosai	Mindo	Pichincha	Ecuador	-0.074375, -78.754373	1283.1	QCAZA58285	RDT0065	0.5	18	ND	24_Sep_2014	5,6,8-I	_237L-3	101256.3267
Dendrobatidae	Epipedobates espinosai	Mindo	Pichincha	Ecuador	-0.074375, -78.754373	1283.1	QCAZA58285	RDT0065	0.5	18	ND	24_Sep_2014	3,5-P	_195F-1	38638.52933
Dendrobatidae	Epipedobates espinosai	Mindo	Pichincha	Ecuador	-0.074375, -78.754373	1283.1	QCAZA58285	RDT0065	0.5	18	ND	24_Sep_2014	3,5-P	_221Q-1	4764742.427
Dendrobatidae	Epipedobates espinosai	Mindo	Pichincha	Ecuador	-0.074375, -78.754373	1283.1	QCAZA58285	RDT0065	0.5	18	ND	24_Sep_2014	5,6,8-I	_237C-2	466315.8459
Dendrobatidae	Epipedobates espinosai	Mindo	Pichincha	Ecuador	-0.074375, -78.754373	1283.1	QCAZA58285	RDT0065	0.5	18	ND	24_Sep_2014	1,3,4-Q	_New249-2	86593.12071
Dendrobatidae	Epipedobates espinosai	Mindo	Pichincha	Ecuador	-0.074375, -78.754373	1283.1	QCAZA58285	RDT0065	0.5	18	ND	24_Sep_2014	1,4-Q	_231A-2	188260.1026
Dendrobatidae	Epipedobates espinosai	Mindo	Pichincha	Ecuador	-0.074375, -78.754373	1283.1	QCAZA58285	RDT0065	0.5	18	ND	24_Sep_2014	1,4-Q	_257D-2	142869.1866
Dendrobatidae	Epipedobates espinosai	Mindo	Pichincha	Ecuador	-0.074375, -78.754373	1283.1	QCAZA58285	RDT0065	0.5	18	ND	24_Sep_2014	5,8-I	_233M-1	1722976.914
Dendrobatidae	Epipedobates espinosai	Mindo	Pichincha	Ecuador	-0.074375, -78.754373	1283.1	QCAZA58285	RDT0065	0.5	18	ND	24_Sep_2014	5,8-I	_239U-1	3890257.121
Dendrobatidae	Epipedobates espinosai	Mindo	Pichincha	Ecuador	-0.074375, -78.754373	1283.1	QCAZA58285	RDT0065	0.5	18	ND	24_Sep_2014	5,8-I	_207A-4	434922.7653
Dendrobatidae	Epipedobates espinosai	Mindo	Pichincha	Ecuador	-0.074375, -78.754373	1283.1	QCAZA58285	RDT0065	0.5	18	ND	24_Sep_2014	5,8-I	_207A-5	434607.2613
Dendrobatidae	Epipedobates espinosai	Mindo	Pichincha	Ecuador	-0.074375, -78.754373	1283.1	QCAZA58285	RDT0065	0.5	18	ND	24_Sep_2014	5,8-I	_217B-2	2307183.005
Dendrobatidae	Epipedobates espinosai	Mindo	Pichincha	Ecuador	-0.074375, -78.754373	1283.1	QCAZA58285	RDT0065	0.5	18	ND	24_Sep_2014	5,8-I	_217B-3	905727.8217
Dendrobatidae	Epipedobates espinosai	Mindo	Pichincha	Ecuador	-0.074375, -78.754373	1283.1	QCAZA58285	RDT0065	0.5	18	ND	24_Sep_2014	5,8-I	_195I-1	350324.9017
Dendrobatidae	Epipedobates espinosai	Mindo	Pichincha	Ecuador	-0.074375, -78.754373	1283.1	QCAZA58285	RDT0065	0.5	18	ND	24_Sep_2014	5,8-I	_203A-1	434733.8825
Dendrobatidae	Epipedobates espinosai	Mindo	Pichincha	Ecuador	-0.074375, -78.754373	1283.1	QCAZA58285	RDT0065	0.5	18	ND	24_Sep_2014	5,8-I	_203A-2	158895.0657
Dendrobatidae	Epipedobates espinosai	Mindo	Pichincha	Ecuador	-0.074375, -78.754373	1283.1	QCAZA58285	RDT0065	0.5	18	ND	24_Sep_2014	5,8-I	_207A-1	11305.76182
Dendrobatidae	Epipedobates espinosai	Mindo	Pichincha	Ecuador	-0.074375, -78.754373	1283.1	QCAZA58285	RDT0065	0.5	18	ND	24_Sep_2014	Unclass	_New235-3	6365519.171
Dendrobatidae	Epipedobates espinosai	Mindo	Pichincha	Ecuador	-0.074375, -78.754373	1283.1	QCAZA58285	RDT0065	0.5	18	ND	24_Sep_2014	Unclass	_New239-6	711143.5419
Dendrobatidae	Epipedobates espinosai	Mindo	Pichincha	Ecuador	-0.074375, -78.754373	1283.1	QCAZA58285	RDT0065	0.5	18	ND	24_Sep_2014	Unclass	_New247-1	736421.003
Dendrobatidae	Epipedobates espinosai	Mindo	Pichincha	Ecuador	-0.074375, -78.754373	1283.1	QCAZA58285	RDT0065	0.5	18	ND	24_Sep_2014	4,6-Q	_New167-2	140180.8549
Dendrobatidae	Epipedobates espinosai	Mindo	Pichincha	Ecuador	-0.074375, -78.754373	1283.1	QCAZA58285	RDT0065	0.5	18	ND	24_Sep_2014	5,6,8-I	_223C-4	1434118.457
Dendrobatidae	Epipedobates espinosai	Mindo	Pichincha	Ecuador	-0.074375, -78.754373	1283.1	QCAZA58285	RDT0065	0.5	18	ND	24_Sep_2014	5,6,8-I	_231B-1	905580.9373
Dendrobatidae	Epipedobates espinosai	Mindo	Pichincha	Ecuador	-0.074375, -78.754373	1283.1	QCAZA58285	RDT0065	0.5	18	ND	24_Sep_2014	5,6,8-I	_235E-2	905580.9373
Dendrobatidae	Epipedobates espinosai	Mindo	Pichincha	Ecuador	-0.074375, -78.754373	1283.1	QCAZA58285	RDT0065	0.5	18	ND	24_Sep_2014	DHQ	_233C-3	5549921.877
Dendrobatidae	Epipedobates espinosai	Mindo	Pichincha	Ecuador	-0.074375, -78.754373	1283.1	QCAZA58285	RDT0065	0.5	18	ND	24_Sep_2014	2,6-Pip	_239L-1	167456.9717
Dendrobatidae	Epipedobates espinosai	Mindo	Pichincha	Ecuador	-0.074375, -78.754373	1283.1	QCAZA58285	RDT0065	0.5	18	ND	24_Sep_2014	3,5-I	_195B-1	350195.2422
Dendrobatidae	Epipedobates espinosai	Mindo	Pichincha	Ecuador	-0.074375, -78.754373	1283.1	QCAZA58285	RDT0065	0.5	18	ND	24_Sep_2014	3,5-I	_223AB-1	11536355.44
Dendrobatidae	Epipedobates espinosai	Mindo	Pichincha	Ecuador	-0.074375, -78.754373	1283.1	QCAZA58285	RDT0065	0.5	18	ND	24_Sep_2014	3,5-I	_275C-1	347503.7271
Dendrobatidae	Epipedobates espinosai	Mindo	Pichincha	Ecuador	-0.074375, -78.754373	1283.1	QCAZA58285	RDT0065	0.5	18	ND	24_Sep_2014	Unclass	_New211-1	161562.3762
Dendrobatidae	Epipedobates espinosai	Mindo	Pichincha	Ecuador	-0.074375, -78.754373	1283.1	QCAZA58285	RDT0065	0.5	18	ND	24_Sep_2014	5,8-I	_247E-2	27795434.66
Dendrobatidae	Epipedobates espinosai	Mindo	Pichincha	Ecuador	-0.074375, -78.754373	1283.1	QCAZA58285	RDT0065	0.5	18	ND	24_Sep_2014	5,8-I	_249O-1	27771674.77
Dendrobatidae	Epipedobates espinosai	Mindo	Pichincha	Ecuador	-0.074375, -78.754373	1283.1	QCAZA58285	RDT0065	0.5	18	ND	24_Sep_2014	5,8-I	_251B-1	220744.617
Dendrobatidae	Epipedobates espinosai	Mindo	Pichincha	Ecuador	-0.074375, -78.754373	1283.1	QCAZA58285	RDT0065	0.5	18	ND	24_Sep_2014	5,8-I	_251B-2	557342.3681
Dendrobatidae	Epipedobates espinosai	Mindo	Pichincha	Ecuador	-0.074375, -78.754373	1283.1	QCAZA58285	RDT0065	0.5	18	ND	24_Sep_2014	5,8-I	_251N-1	100695.5003
Dendrobatidae	Epipedobates espinosai	Mindo	Pichincha	Ecuador	-0.074375, -78.754373	1283.1	QCAZA58285	RDT0065	0.5	18	ND	24_Sep_2014	5,8-I	_259B-1	277356.6551
Dendrobatidae	Epipedobates espinosai	Mindo	Pichincha	Ecuador	-0.074375, -78.754373	1283.1	QCAZA58285	RDT0065	0.5	18	ND	24_Sep_2014	Unclass	_New249-4	53323.40539
Dendrobatidae	Epipedobates espinosai	Mindo	Pichincha	Ecuador	-0.074375, -78.754373	1283.1	QCAZA58285	RDT0065	0.5	18	ND	24_Sep_2014	Unclass	_New253-2	882059.9701
Dendrobatidae	Epipedobates espinosai	Mindo	Pichincha	Ecuador	-0.074375, -78.754373	1283.1	QCAZA58285	RDT0065	0.5	18	ND	24_Sep_2014	Unclass	_New263	512409.4763
Dendrobatidae	Epipedobates espinosai	Mindo	Pichincha	Ecuador	-0.074375, -78.754373	1283.1	QCAZA58285	RDT0065	0.5	18	ND	24_Sep_2014	Unclass	_New267-2	28833.98093
Dendrobatidae	Epipedobates espinosai	Mindo	Pichincha	Ecuador	-0.074375, -78.754373	1283.1	QCAZA58285	RDT0065	0.5	18	ND	24_Sep_2014	5,6,8-I	_223C-1	2229402.542
Dendrobatidae	Epipedobates espinosai	Mindo	Pichincha	Ecuador	-0.074375, -78.754373	1283.1	QCAZA58285	RDT0065	0.5	18	ND	24_Sep_2014	aPTX	_New323-1	1779527.6
Dendrobatidae	Epipedobates espinosai	Mindo	Pichincha	Ecuador	-0.074375, -78.754373	1283.1	QCAZA58285	RDT0065	0.5	18	ND	24_Sep_2014	hPTX	_323E-1	642903.9301
Dendrobatidae	Epipedobates espinosai	Mindo	Pichincha	Ecuador	-0.074375, -78.754373	1283.1	QCAZA58285	RDT0065	0.5	18	ND	24_Sep_2014	DHQ	_223F-1	468288.245
Dendrobatidae	Epipedobates espinosai	Mindo	Pichincha	Ecuador	-0.074375, -78.754373	1283.1	QCAZA58285	RDT0065	0.5	18	ND	24_Sep_2014	DHQ	_223F-2	2058779.918
Dendrobatidae	Epipedobates espinosai	Mindo	Pichincha	Ecuador	-0.074375, -78.754373	1283.1	QCAZA58285	RDT0065	0.5	18	ND	24_Sep_2014	DHQ	_223Q-1	1153631.341
Dendrobatidae	Epipedobates espinosai	Mindo	Pichincha	Ecuador	-0.074375, -78.754373	1283.1	QCAZA58285	RDT0065	0.5	18	ND	24_Sep_2014	Tricyclic	_New207-4	233821.8041
Dendrobatidae	Epipedobates espinosai	Mindo	Pichincha	Ecuador	-0.074375, -78.754373	1283.1	QCAZA58285	RDT0065	0.5	18	ND	24_Sep_2014	Unclass	_211B-2	896561.5761
Dendrobatidae	Epipedobates espinosai	Mindo	Pichincha	Ecuador	-0.074375, -78.754373	1283.1	QCAZA58285	RDT0065	0.5	18	ND	24_Sep_2014	Unclass	_217F-1	74548.1676
Dendrobatidae	Epipedobates espinosai	Mindo	Pichincha	Ecuador	-0.074375, -78.754373	1283.1	QCAZA58285	RDT0065	0.5	18	ND	24_Sep_2014	Unclass	_233K-1	2356450.49
Dendrobatidae	Epipedobates espinosai	Mindo	Pichincha	Ecuador	-0.074375, -78.754373	1283.1	QCAZA58285	RDT0065	0.5	18	ND	24_Sep_2014	Unclass	_239B-1	100768.2054
Dendrobatidae	Epipedobates espinosai	Mindo	Pichincha	Ecuador	-0.074375, -78.754373	1283.1	QCAZA58285	RDT0065	0.5	18	ND	24_Sep_2014	Unclass	_267I-1	109101.0254
Dendrobatidae	Epipedobates espinosai	Mindo	Pichincha	Ecuador	-0.074375, -78.754373	1283.1	QCAZA58285	RDT0065	0.5	18	ND	24_Sep_2014	Unclass	_267I-2	117971.2399
Dendrobatidae	Epipedobates espinosai	Mindo	Pichincha	Ecuador	-0.074375, -78.754373	1283.1	QCAZA58285	RDT0065	0.5	18	ND	24_Sep_2014	Unclass	_267I-3	86379.68917
Dendrobatidae	Epipedobates espinosai	Mindo	Pichincha	Ecuador	-0.074375, -78.754373	1283.1	QCAZA58285	RDT0065	0.5	18	ND	24_Sep_2014	Unclass	_267I-4	83905.82932
Dendrobatidae	Epipedobates espinosai	Mindo	Pichincha	Ecuador	-0.074375, -78.754373	1283.1	QCAZA58285	RDT0065	0.5	18	ND	24_Sep_2014	Unclass	_New183-1	88795.76747
Dendrobatidae	Epipedobates espinosai	Mindo	Pichincha	Ecuador	-0.074375, -78.754373	1283.1	QCAZA58285	RDT0065	0.5	18	ND	24_Sep_2014	DeoxyPTX	_235V-1	468321.3016
Dendrobatidae	Epipedobates espinosai	Mindo	Pichincha	Ecuador	-0.074375, -78.754373	1283.1	QCAZA58285	RDT0065	0.5	18	ND	24_Sep_2014	HO-5,6,8-I	_239F-2	613298.658
Dendrobatidae	Epipedobates espinosai	Mindo	Pichincha	Ecuador	-0.074375, -78.754373	1283.1	QCAZA58285	RDT0065	0.5	18	ND	24_Sep_2014	HO-DHQ	_235N-1	114114.929
Dendrobatidae	Epipedobates espinosai	Mindo	Pichincha	Ecuador	-0.074375, -78.754373	1283.1	QCAZA58285	RDT0065	0.5	18	ND	24_Sep_2014	aPTX	_341A-1	6876587.429
Dendrobatidae	Epipedobates espinosai	Mindo	Pichincha	Ecuador	-0.074375, -78.754373	1283.1	QCAZA58285	RDT0065	0.5	18	ND	24_Sep_2014	DHQ	_219A-1	87887.50838
Dendrobatidae	Epipedobates espinosai	Mindo	Pichincha	Ecuador	-0.074375, -78.754373	1283.1	QCAZA58285	RDT0065	0.5	18	ND	24_Sep_2014	Lehm	_277A-2	1815132.038
Dendrobatidae	Epipedobates espinosai	Mindo	Pichincha	Ecuador	-0.074375, -78.754373	1283.1	QCAZA58285	RDT0065	0.5	18	ND	24_Sep_2014	5,8-I	_281O-1	6246056.233
Dendrobatidae	Epipedobates espinosai	Mindo	Pichincha	Ecuador	-0.074375, -78.754373	1283.1	QCAZA58285	RDT0065	0.5	18	ND	24_Sep_2014	5,8-I	_New243-2	55983.6516
Dendrobatidae	Epipedobates espinosai	Mindo	Pichincha	Ecuador	-0.074375, -78.754373	1283.1	QCAZA58285	RDT0065	0.5	18	ND	24_Sep_2014	5,8-I	_New249-3	611483.6286
Dendrobatidae	Epipedobates espinosai	Mindo	Pichincha	Ecuador	-0.074375, -78.754373	1283.1	QCAZA58285	RDT0065	0.5	18	ND	24_Sep_2014	Unclass	_New283-1	199167.9924
Dendrobatidae	Epipedobates espinosai	Mindo	Pichincha	Ecuador	-0.074375, -78.754373	1283.1	QCAZA58285	RDT0065	0.5	18	ND	24_Sep_2014	Unclass	_New283-2	176600.2371
Dendrobatidae	Epipedobates espinosai	Mindo	Pichincha	Ecuador	-0.074375, -78.754373	1283.1	QCAZA58285	RDT0065	0.5	18	ND	24_Sep_2014	DHQ	_New221-7	115516.6071
Dendrobatidae	Epipedobates espinosai	Mindo	Pichincha	Ecuador	-0.074375, -78.754373	1283.1	QCAZA58285	RDT0065	0.5	18	ND	24_Sep_2014	DHQ	_New235-4	240979.4422
Dendrobatidae	Epipedobates espinosai	Mindo	Pichincha	Ecuador	-0.074375, -78.754373	1283.1	QCAZA58285	RDT0065	0.5	18	ND	24_Sep_2014	Pyr	_225C-1	38315.32433
Dendrobatidae	Epipedobates espinosai	Mindo	Pichincha	Ecuador	-0.074375, -78.754373	1283.1	QCAZA58285	RDT0065	0.5	18	ND	24_Sep_2014	Dehydro-5,8-I	_New217-1	41336.73005
Dendrobatidae	Epipedobates espinosai	Mindo	Pichincha	Ecuador	-0.074375, -78.754373	1283.1	QCAZA58285	RDT0065	0.5	18	ND	24_Sep_2014	DHQ	_195A-1	3348083.017
Dendrobatidae	Epipedobates espinosai	Mindo	Pichincha	Ecuador	-0.074375, -78.754373	1283.1	QCAZA58285	RDT0065	0.5	18	ND	24_Sep_2014	DHQ	_New273-1	29066.77836
Dendrobatidae	Epipedobates espinosai	Mindo	Pichincha	Ecuador	-0.074375, -78.754373	1283.1	QCAZA58285	RDT0065	0.5	18	ND	24_Sep_2014	PTX	_237A-1	691573.789
Dendrobatidae	Epipedobates espinosai	Mindo	Pichincha	Ecuador	-0.074375, -78.754373	1283.1	QCAZA58285	RDT0065	0.5	18	ND	24_Sep_2014	PTX	_323B-1	328495.1263
Dendrobatidae	Allobates kingsburyi	Zumbi	Zamora-Chinchipe	Ecuador	-3.889233, -78.78612	889.1	QCAZA58288	RDT0068	0.4	17.35	ND	28_Sep_2014	Unclass	_197D-2	415596.2978
Dendrobatidae	Allobates kingsburyi	Zumbi	Zamora-Chinchipe	Ecuador	-3.889233, -78.78612	889.1	QCAZA58288	RDT0068	0.4	17.35	ND	28_Sep_2014	Unclass	_199B-1	414554.3009
Dendrobatidae	Hyloxalus shuar	Punguinzta	Zamora-Chinchipe	Ecuador	-3.950288, -78.887773	1143.1	QCAZA58289	RDT0069	0.8	20.79	ND	29_Sep_2014	3,5-P	_239K-2	1636312.11
Dendrobatidae	Hyloxalus shuar	Punguinzta	Zamora-Chinchipe	Ecuador	-3.950288, -78.887773	1143.1	QCAZA58289	RDT0069	0.8	20.79	ND	29_Sep_2014	3,5-P	_239K-1	802010.1205
Dendrobatidae	Hyloxalus shuar	Punguinzta	Zamora-Chinchipe	Ecuador	-3.950288, -78.887773	1143.1	QCAZA58289	RDT0069	0.8	20.79	ND	29_Sep_2014	3,5-P	_237G	543023
Dendrobatidae	Hyloxalus shuar	Punguinzta	Zamora-Chinchipe	Ecuador	-3.950288, -78.887773	1143.1	QCAZA58289	RDT0069	0.8	20.79	ND	29_Sep_2014	Unclass	_197D-2	16079.57425
Dendrobatidae	Hyloxalus shuar	Punguinzta	Zamora-Chinchipe	Ecuador	-3.950288, -78.887773	1143.1	QCAZA58289	RDT0069	0.8	20.79	ND	29_Sep_2014	Unclass	_199B-1	12191.60046
Dendrobatidae	Epipedobates anthonyi	Moromoro	El Oro	Ecuador	-3.65462, -79.741854	963.6	QCAZA58290	RDT0070	0.9	17.98	ND	29_Sep_2014	Pyri	_epibatidine	1
Dendrobatidae	Epipedobates anthonyi	Moromoro	El Oro	Ecuador	-3.65462, -79.741854	963.6	QCAZA58290	RDT0070	0.9	17.98	ND	29_Sep_2014	Pyri	_phantasmidine	2204118
Dendrobatidae	Epipedobates anthonyi	Moromoro	El Oro	Ecuador	-3.65462, -79.741854	963.6	QCAZA58290	RDT0070	0.9	17.98	ND	29_Sep_2014	1,4-Q	_233A-1	744248.4704
Dendrobatidae	Epipedobates anthonyi	Moromoro	El Oro	Ecuador	-3.65462, -79.741854	963.6	QCAZA58290	RDT0070	0.9	17.98	ND	29_Sep_2014	1,4-Q	_233A-2	172629.971
Dendrobatidae	Epipedobates anthonyi	Moromoro	El Oro	Ecuador	-3.65462, -79.741854	963.6	QCAZA58290	RDT0070	0.9	17.98	ND	29_Sep_2014	1,4-Q	_231A-3	1926563.584
Dendrobatidae	Epipedobates anthonyi	Moromoro	El Oro	Ecuador	-3.65462, -79.741854	963.6	QCAZA58290	RDT0070	0.9	17.98	ND	29_Sep_2014	3,5-I	_New251-3	49742148.88
Dendrobatidae	Epipedobates anthonyi	Moromoro	El Oro	Ecuador	-3.65462, -79.741854	963.6	QCAZA58290	RDT0070	0.9	17.98	ND	29_Sep_2014	3,5-P	_221Q-1	2895030.19
Dendrobatidae	Epipedobates anthonyi	Moromoro	El Oro	Ecuador	-3.65462, -79.741854	963.6	QCAZA58290	RDT0070	0.9	17.98	ND	29_Sep_2014	1,4-Q	_265C-1	287542.7256
Dendrobatidae	Epipedobates anthonyi	Moromoro	El Oro	Ecuador	-3.65462, -79.741854	963.6	QCAZA58290	RDT0070	0.9	17.98	ND	29_Sep_2014	3,5-P	_249I-2	203884.2494
Dendrobatidae	Epipedobates anthonyi	Moromoro	El Oro	Ecuador	-3.65462, -79.741854	963.6	QCAZA58290	RDT0070	0.9	17.98	ND	29_Sep_2014	3,5-P	_251K-1	244001.2282
Dendrobatidae	Epipedobates anthonyi	Moromoro	El Oro	Ecuador	-3.65462, -79.741854	963.6	QCAZA58290	RDT0070	0.9	17.98	ND	29_Sep_2014	3,5-P	_251K-2	1718752.313
Dendrobatidae	Epipedobates anthonyi	Moromoro	El Oro	Ecuador	-3.65462, -79.741854	963.6	QCAZA58290	RDT0070	0.9	17.98	ND	29_Sep_2014	3,5-P	_239K-1	1319313.912
Dendrobatidae	Epipedobates anthonyi	Moromoro	El Oro	Ecuador	-3.65462, -79.741854	963.6	QCAZA58290	RDT0070	0.9	17.98	ND	29_Sep_2014	1,4-Q	_231A-1	175079.4722
Dendrobatidae	Epipedobates anthonyi	Moromoro	El Oro	Ecuador	-3.65462, -79.741854	963.6	QCAZA58290	RDT0070	0.9	17.98	ND	29_Sep_2014	5,6,8-I	_273A-1	50685358.9
Dendrobatidae	Epipedobates anthonyi	Moromoro	El Oro	Ecuador	-3.65462, -79.741854	963.6	QCAZA58290	RDT0070	0.9	17.98	ND	29_Sep_2014	3,5-P	_235B-4	49600477.77
Dendrobatidae	Epipedobates anthonyi	Moromoro	El Oro	Ecuador	-3.65462, -79.741854	963.6	QCAZA58290	RDT0070	0.9	17.98	ND	29_Sep_2014	Unclass	_211B-2	59004567.71
Dendrobatidae	Epipedobates anthonyi	Moromoro	El Oro	Ecuador	-3.65462, -79.741854	963.6	QCAZA58290	RDT0070	0.9	17.98	ND	29_Sep_2014	Unclass	_217F-1	58278.34547
Dendrobatidae	Epipedobates anthonyi	Moromoro	El Oro	Ecuador	-3.65462, -79.741854	963.6	QCAZA58290	RDT0070	0.9	17.98	ND	29_Sep_2014	Tricyclic	_New235-1	260400.9312
Dendrobatidae	Epipedobates anthonyi	Moromoro	El Oro	Ecuador	-3.65462, -79.741854	963.6	QCAZA58290	RDT0070	0.9	17.98	ND	29_Sep_2014	3,5-P	_237R-1	5665768.185
Dendrobatidae	Epipedobates anthonyi	Moromoro	El Oro	Ecuador	-3.65462, -79.741854	963.6	QCAZA58290	RDT0070	0.9	17.98	ND	29_Sep_2014	5,6,8-I	_231B-1	201758.6246
Dendrobatidae	Epipedobates anthonyi	Moromoro	El Oro	Ecuador	-3.65462, -79.741854	963.6	QCAZA58290	RDT0070	0.9	17.98	ND	29_Sep_2014	5,6,8-I	_235E-1	4361445.006
Dendrobatidae	Epipedobates anthonyi	Moromoro	El Oro	Ecuador	-3.65462, -79.741854	963.6	QCAZA58290	RDT0070	0.9	17.98	ND	29_Sep_2014	5,6,8-I	_235E-2	201758.6246
Dendrobatidae	Epipedobates anthonyi	Moromoro	El Oro	Ecuador	-3.65462, -79.741854	963.6	QCAZA58290	RDT0070	0.9	17.98	ND	29_Sep_2014	1,4-Q	_217B-4	869883.3491
Dendrobatidae	Epipedobates anthonyi	Moromoro	El Oro	Ecuador	-3.65462, -79.741854	963.6	QCAZA58290	RDT0070	0.9	17.98	ND	29_Sep_2014	5,6,8-I	_245G-1	1927996.111
Dendrobatidae	Epipedobates anthonyi	Moromoro	El Oro	Ecuador	-3.65462, -79.741854	963.6	QCAZA58290	RDT0070	0.9	17.98	ND	29_Sep_2014	3,5-I	_New251-1	521370.3106
Dendrobatidae	Epipedobates anthonyi	Moromoro	El Oro	Ecuador	-3.65462, -79.741854	963.6	QCAZA58290	RDT0070	0.9	17.98	ND	29_Sep_2014	Unclass	_New211-1	433642.8
Dendrobatidae	Epipedobates anthonyi	Moromoro	El Oro	Ecuador	-3.65462, -79.741854	963.6	QCAZA58290	RDT0070	0.9	17.98	ND	29_Sep_2014	Unclass	_New213-2	127080.8262
Dendrobatidae	Epipedobates anthonyi	Moromoro	El Oro	Ecuador	-3.65462, -79.741854	963.6	QCAZA58290	RDT0070	0.9	17.98	ND	29_Sep_2014	Unclass	_New219-3	93836.34375
Dendrobatidae	Epipedobates anthonyi	Moromoro	El Oro	Ecuador	-3.65462, -79.741854	963.6	QCAZA58290	RDT0070	0.9	17.98	ND	29_Sep_2014	Unclass	_New221-1	260293.822
Dendrobatidae	Epipedobates anthonyi	Moromoro	El Oro	Ecuador	-3.65462, -79.741854	963.6	QCAZA58290	RDT0070	0.9	17.98	ND	29_Sep_2014	Unclass	_New223-3	163454.8868
Dendrobatidae	Epipedobates anthonyi	Moromoro	El Oro	Ecuador	-3.65462, -79.741854	963.6	QCAZA58290	RDT0070	0.9	17.98	ND	29_Sep_2014	Unclass	_New235-3	732566.6957
Dendrobatidae	Epipedobates anthonyi	Moromoro	El Oro	Ecuador	-3.65462, -79.741854	963.6	QCAZA58290	RDT0070	0.9	17.98	ND	29_Sep_2014	Unclass	_New235-8	131004.0805
Dendrobatidae	Epipedobates anthonyi	Moromoro	El Oro	Ecuador	-3.65462, -79.741854	963.6	QCAZA58290	RDT0070	0.9	17.98	ND	29_Sep_2014	5,6,8-I	_235E-3	867462.2609
Dendrobatidae	Epipedobates anthonyi	Moromoro	El Oro	Ecuador	-3.65462, -79.741854	963.6	QCAZA58290	RDT0070	0.9	17.98	ND	29_Sep_2014	5,6,8-I	_237C-2	577436.3512
Dendrobatidae	Epipedobates anthonyi	Moromoro	El Oro	Ecuador	-3.65462, -79.741854	963.6	QCAZA58290	RDT0070	0.9	17.98	ND	29_Sep_2014	3,5-P	_New255-2	751292.3085
Dendrobatidae	Epipedobates anthonyi	Moromoro	El Oro	Ecuador	-3.65462, -79.741854	963.6	QCAZA58290	RDT0070	0.9	17.98	ND	29_Sep_2014	3,5-P	_New265-3	139407.597
Dendrobatidae	Epipedobates anthonyi	Moromoro	El Oro	Ecuador	-3.65462, -79.741854	963.6	QCAZA58290	RDT0070	0.9	17.98	ND	29_Sep_2014	4,6-Q	_New221-8	229755.7185
Dendrobatidae	Epipedobates anthonyi	Moromoro	El Oro	Ecuador	-3.65462, -79.741854	963.6	QCAZA58290	RDT0070	0.9	17.98	ND	29_Sep_2014	4,6-Q	_New223-1	4373357.713
Dendrobatidae	Epipedobates anthonyi	Moromoro	El Oro	Ecuador	-3.65462, -79.741854	963.6	QCAZA58290	RDT0070	0.9	17.98	ND	29_Sep_2014	5,6,8-I	_195G-1	632114.3914
Dendrobatidae	Epipedobates anthonyi	Moromoro	El Oro	Ecuador	-3.65462, -79.741854	963.6	QCAZA58290	RDT0070	0.9	17.98	ND	29_Sep_2014	5,6,8-I	_223C-1	155066.7773
Dendrobatidae	Epipedobates anthonyi	Moromoro	El Oro	Ecuador	-3.65462, -79.741854	963.6	QCAZA58290	RDT0070	0.9	17.98	ND	29_Sep_2014	Pyr	_225C-1	99973.99386
Dendrobatidae	Epipedobates anthonyi	Moromoro	El Oro	Ecuador	-3.65462, -79.741854	963.6	QCAZA58290	RDT0070	0.9	17.98	ND	29_Sep_2014	Pyr	_New269-2	851175.4463
Dendrobatidae	Epipedobates anthonyi	Moromoro	El Oro	Ecuador	-3.65462, -79.741854	963.6	QCAZA58290	RDT0070	0.9	17.98	ND	29_Sep_2014	3,5-P	_New213-1	1734690.88
Dendrobatidae	Epipedobates anthonyi	Moromoro	El Oro	Ecuador	-3.65462, -79.741854	963.6	QCAZA58290	RDT0070	0.9	17.98	ND	29_Sep_2014	3,5-P	_New221-3	168899.24
Dendrobatidae	Epipedobates anthonyi	Moromoro	El Oro	Ecuador	-3.65462, -79.741854	963.6	QCAZA58290	RDT0070	0.9	17.98	ND	29_Sep_2014	Tricyclic	_235Y-2	486544.3713
Dendrobatidae	Epipedobates anthonyi	Moromoro	El Oro	Ecuador	-3.65462, -79.741854	963.6	QCAZA58290	RDT0070	0.9	17.98	ND	29_Sep_2014	DHQ	_257A-2	50173.21029
Dendrobatidae	Epipedobates anthonyi	Moromoro	El Oro	Ecuador	-3.65462, -79.741854	963.6	QCAZA58290	RDT0070	0.9	17.98	ND	29_Sep_2014	DHQ	_269A-1	161155.5262
Dendrobatidae	Epipedobates anthonyi	Moromoro	El Oro	Ecuador	-3.65462, -79.741854	963.6	QCAZA58290	RDT0070	0.9	17.98	ND	29_Sep_2014	5,6,8-I	_New265-5	638554.4566
Dendrobatidae	Epipedobates anthonyi	Moromoro	El Oro	Ecuador	-3.65462, -79.741854	963.6	QCAZA58290	RDT0070	0.9	17.98	ND	29_Sep_2014	5,8-I	_195I-1	655361.643
Dendrobatidae	Epipedobates anthonyi	Moromoro	El Oro	Ecuador	-3.65462, -79.741854	963.6	QCAZA58290	RDT0070	0.9	17.98	ND	29_Sep_2014	5,8-I	_203A-1	3710013.695
Dendrobatidae	Epipedobates anthonyi	Moromoro	El Oro	Ecuador	-3.65462, -79.741854	963.6	QCAZA58290	RDT0070	0.9	17.98	ND	29_Sep_2014	5,8-I	_203A-2	784491.9188
Dendrobatidae	Epipedobates anthonyi	Moromoro	El Oro	Ecuador	-3.65462, -79.741854	963.6	QCAZA58290	RDT0070	0.9	17.98	ND	29_Sep_2014	Unclass	_239B-3	201892.7956
Dendrobatidae	Epipedobates anthonyi	Moromoro	El Oro	Ecuador	-3.65462, -79.741854	963.6	QCAZA58290	RDT0070	0.9	17.98	ND	29_Sep_2014	3,5-I	_223AB-1	1331745.627
Dendrobatidae	Epipedobates anthonyi	Moromoro	El Oro	Ecuador	-3.65462, -79.741854	963.6	QCAZA58290	RDT0070	0.9	17.98	ND	29_Sep_2014	Tricyclic	_221M-1	365224.3141
Dendrobatidae	Epipedobates anthonyi	Moromoro	El Oro	Ecuador	-3.65462, -79.741854	963.6	QCAZA58290	RDT0070	0.9	17.98	ND	29_Sep_2014	3,5-I	_New209-1	1313582.577
Dendrobatidae	Epipedobates anthonyi	Moromoro	El Oro	Ecuador	-3.65462, -79.741854	963.6	QCAZA58290	RDT0070	0.9	17.98	ND	29_Sep_2014	3,5-I	_New221-5	1405268.267
Dendrobatidae	Epipedobates anthonyi	Moromoro	El Oro	Ecuador	-3.65462, -79.741854	963.6	QCAZA58290	RDT0070	0.9	17.98	ND	29_Sep_2014	5,8-I	_223D-4	80253581.8
Dendrobatidae	Epipedobates anthonyi	Moromoro	El Oro	Ecuador	-3.65462, -79.741854	963.6	QCAZA58290	RDT0070	0.9	17.98	ND	29_Sep_2014	5,8-I	_223D-5	883843.3485
Dendrobatidae	Epipedobates anthonyi	Moromoro	El Oro	Ecuador	-3.65462, -79.741854	963.6	QCAZA58290	RDT0070	0.9	17.98	ND	29_Sep_2014	5,8-I	_223J-1	461595.6704
Dendrobatidae	Epipedobates anthonyi	Moromoro	El Oro	Ecuador	-3.65462, -79.741854	963.6	QCAZA58290	RDT0070	0.9	17.98	ND	29_Sep_2014	5,8-I	_225D-1	80253581.8
Dendrobatidae	Epipedobates anthonyi	Moromoro	El Oro	Ecuador	-3.65462, -79.741854	963.6	QCAZA58290	RDT0070	0.9	17.98	ND	29_Sep_2014	5,8-I	_225D-2	883843.3485
Dendrobatidae	Epipedobates anthonyi	Moromoro	El Oro	Ecuador	-3.65462, -79.741854	963.6	QCAZA58290	RDT0070	0.9	17.98	ND	29_Sep_2014	5,8-I	_225D-3	912465.2995
Dendrobatidae	Epipedobates anthonyi	Moromoro	El Oro	Ecuador	-3.65462, -79.741854	963.6	QCAZA58290	RDT0070	0.9	17.98	ND	29_Sep_2014	5,8-I	_231C-1	80960073.8
Dendrobatidae	Epipedobates anthonyi	Moromoro	El Oro	Ecuador	-3.65462, -79.741854	963.6	QCAZA58290	RDT0070	0.9	17.98	ND	29_Sep_2014	5,8-I	_231C-3	49596769.49
Dendrobatidae	Epipedobates anthonyi	Moromoro	El Oro	Ecuador	-3.65462, -79.741854	963.6	QCAZA58290	RDT0070	0.9	17.98	ND	29_Sep_2014	5,8-I	_233D	3492176.647
Dendrobatidae	Epipedobates anthonyi	Moromoro	El Oro	Ecuador	-3.65462, -79.741854	963.6	QCAZA58290	RDT0070	0.9	17.98	ND	29_Sep_2014	5,8-I	_233M-1	1770605.017
Dendrobatidae	Epipedobates anthonyi	Moromoro	El Oro	Ecuador	-3.65462, -79.741854	963.6	QCAZA58290	RDT0070	0.9	17.98	ND	29_Sep_2014	5,8-I	_239U-1	78731571.4
Dendrobatidae	Epipedobates anthonyi	Moromoro	El Oro	Ecuador	-3.65462, -79.741854	963.6	QCAZA58290	RDT0070	0.9	17.98	ND	29_Sep_2014	5,8-I	_241F-1	481460.8106
Dendrobatidae	Epipedobates anthonyi	Moromoro	El Oro	Ecuador	-3.65462, -79.741854	963.6	QCAZA58290	RDT0070	0.9	17.98	ND	29_Sep_2014	5,8-I	_245B-1	2935832.778
Dendrobatidae	Epipedobates anthonyi	Moromoro	El Oro	Ecuador	-3.65462, -79.741854	963.6	QCAZA58290	RDT0070	0.9	17.98	ND	29_Sep_2014	5,8-I	_249N	2213970.749
Dendrobatidae	Epipedobates anthonyi	Moromoro	El Oro	Ecuador	-3.65462, -79.741854	963.6	QCAZA58290	RDT0070	0.9	17.98	ND	29_Sep_2014	Unclass	_New239-6	7863944.601
Dendrobatidae	Epipedobates anthonyi	Moromoro	El Oro	Ecuador	-3.65462, -79.741854	963.6	QCAZA58290	RDT0070	0.9	17.98	ND	29_Sep_2014	Unclass	_New251-6	1420138.358
Dendrobatidae	Epipedobates anthonyi	Moromoro	El Oro	Ecuador	-3.65462, -79.741854	963.6	QCAZA58290	RDT0070	0.9	17.98	ND	29_Sep_2014	Unclass	_New267-2	53152.53411
Dendrobatidae	Epipedobates anthonyi	Moromoro	El Oro	Ecuador	-3.65462, -79.741854	963.6	QCAZA58290	RDT0070	0.9	17.98	ND	29_Sep_2014	Unclass	_New267-3	137687.8758
Dendrobatidae	Epipedobates anthonyi	Moromoro	El Oro	Ecuador	-3.65462, -79.741854	963.6	QCAZA58290	RDT0070	0.9	17.98	ND	29_Sep_2014	Unclass	_New283-1	18111863.52
Dendrobatidae	Epipedobates anthonyi	Moromoro	El Oro	Ecuador	-3.65462, -79.741854	963.6	QCAZA58290	RDT0070	0.9	17.98	ND	29_Sep_2014	Unclass	_New283-2	1057744.904
Dendrobatidae	Epipedobates anthonyi	Moromoro	El Oro	Ecuador	-3.65462, -79.741854	963.6	QCAZA58290	RDT0070	0.9	17.98	ND	29_Sep_2014	Unclass	_New333-1	2706.281125
Dendrobatidae	Epipedobates anthonyi	Moromoro	El Oro	Ecuador	-3.65462, -79.741854	963.6	QCAZA58290	RDT0070	0.9	17.98	ND	29_Sep_2014	aPTX	_New323-1	41358662.29
Dendrobatidae	Epipedobates anthonyi	Moromoro	El Oro	Ecuador	-3.65462, -79.741854	963.6	QCAZA58290	RDT0070	0.9	17.98	ND	29_Sep_2014	DHQ	_223F-1	590549.0819
Dendrobatidae	Epipedobates anthonyi	Moromoro	El Oro	Ecuador	-3.65462, -79.741854	963.6	QCAZA58290	RDT0070	0.9	17.98	ND	29_Sep_2014	DHQ	_223Q-1	2552806.955
Dendrobatidae	Epipedobates anthonyi	Moromoro	El Oro	Ecuador	-3.65462, -79.741854	963.6	QCAZA58290	RDT0070	0.9	17.98	ND	29_Sep_2014	Epiquinamide	_196A-1	1483190.599
Dendrobatidae	Epipedobates anthonyi	Moromoro	El Oro	Ecuador	-3.65462, -79.741854	963.6	QCAZA58290	RDT0070	0.9	17.98	ND	29_Sep_2014	DHQ	_269B-3	158457.7063
Dendrobatidae	Epipedobates anthonyi	Moromoro	El Oro	Ecuador	-3.65462, -79.741854	963.6	QCAZA58290	RDT0070	0.9	17.98	ND	29_Sep_2014	DHQ	_New221-7	2262769.711
Dendrobatidae	Epipedobates anthonyi	Moromoro	El Oro	Ecuador	-3.65462, -79.741854	963.6	QCAZA58290	RDT0070	0.9	17.98	ND	29_Sep_2014	DHQ	_New239-4	182787.3974
Dendrobatidae	Epipedobates anthonyi	Moromoro	El Oro	Ecuador	-3.65462, -79.741854	963.6	QCAZA58290	RDT0070	0.9	17.98	ND	29_Sep_2014	3,5-I	_239AB-3	198266.6266
Dendrobatidae	Epipedobates anthonyi	Moromoro	El Oro	Ecuador	-3.65462, -79.741854	963.6	QCAZA58290	RDT0070	0.9	17.98	ND	29_Sep_2014	3,5-I	_239CD-2	224343.6144
Dendrobatidae	Epipedobates anthonyi	Moromoro	El Oro	Ecuador	-3.65462, -79.741854	963.6	QCAZA58290	RDT0070	0.9	17.98	ND	29_Sep_2014	3,5-I	_275C-1	1381763.382
Dendrobatidae	Epipedobates anthonyi	Moromoro	El Oro	Ecuador	-3.65462, -79.741854	963.6	QCAZA58290	RDT0070	0.9	17.98	ND	29_Sep_2014	DeoxyPTX	_221M/S-1	14278209.47
Dendrobatidae	Epipedobates anthonyi	Moromoro	El Oro	Ecuador	-3.65462, -79.741854	963.6	QCAZA58290	RDT0070	0.9	17.98	ND	29_Sep_2014	DeoxyPTX	_235V-1	590421.6799
Dendrobatidae	Epipedobates anthonyi	Moromoro	El Oro	Ecuador	-3.65462, -79.741854	963.6	QCAZA58290	RDT0070	0.9	17.98	ND	29_Sep_2014	DeoxyPTX	_New237-3	641138.0008
Dendrobatidae	Epipedobates anthonyi	Moromoro	El Oro	Ecuador	-3.65462, -79.741854	963.6	QCAZA58290	RDT0070	0.9	17.98	ND	29_Sep_2014	DeoxyPTX	_New237-5	2208052.943
Dendrobatidae	Epipedobates anthonyi	Moromoro	El Oro	Ecuador	-3.65462, -79.741854	963.6	QCAZA58290	RDT0070	0.9	17.98	ND	29_Sep_2014	HO-DHQ	_235N-1	2010490.22
Dendrobatidae	Epipedobates anthonyi	Moromoro	El Oro	Ecuador	-3.65462, -79.741854	963.6	QCAZA58290	RDT0070	0.9	17.98	ND	29_Sep_2014	Lehm	_275A/275G-3	400169.1542
Dendrobatidae	Epipedobates anthonyi	Moromoro	El Oro	Ecuador	-3.65462, -79.741854	963.6	QCAZA58290	RDT0070	0.9	17.98	ND	29_Sep_2014	Lehm	_277A-2	472058.621
Dendrobatidae	Epipedobates anthonyi	Moromoro	El Oro	Ecuador	-3.65462, -79.741854	963.6	QCAZA58290	RDT0070	0.9	17.98	ND	29_Sep_2014	Lehm	_295F-1	527181.2659
Dendrobatidae	Epipedobates anthonyi	Moromoro	El Oro	Ecuador	-3.65462, -79.741854	963.6	QCAZA58290	RDT0070	0.9	17.98	ND	29_Sep_2014	PTX	_251D	7105486.762
Dendrobatidae	Epipedobates anthonyi	Moromoro	El Oro	Ecuador	-3.65462, -79.741854	963.6	QCAZA58290	RDT0070	0.9	17.98	ND	29_Sep_2014	PTX	_265D-1	598036.8398
Dendrobatidae	Epipedobates anthonyi	Moromoro	El Oro	Ecuador	-3.65462, -79.741854	963.6	QCAZA58290	RDT0070	0.9	17.98	ND	29_Sep_2014	5,8-I	_New237-8	487438.6236
Dendrobatidae	Epipedobates anthonyi	Moromoro	El Oro	Ecuador	-3.65462, -79.741854	963.6	QCAZA58290	RDT0070	0.9	17.98	ND	29_Sep_2014	PTX	_325B-1	403684.631
Dendrobatidae	Epipedobates anthonyi	Moromoro	El Oro	Ecuador	-3.65462, -79.741854	963.6	QCAZA58290	RDT0070	0.9	17.98	ND	29_Sep_2014	PTX	_323B-1	4283607.059
Dendrobatidae	Epipedobates anthonyi	Moromoro	El Oro	Ecuador	-3.65462, -79.741854	963.6	QCAZA58290	RDT0070	0.9	17.98	ND	29_Sep_2014	Unclass	_267I-3	578110.0329
Dendrobatidae	Epipedobates anthonyi	Moromoro	El Oro	Ecuador	-3.65462, -79.741854	963.6	QCAZA58290	RDT0070	0.9	17.98	ND	29_Sep_2014	Unclass	_267I-4	628687.9711
Dendrobatidae	Epipedobates anthonyi	Moromoro	El Oro	Ecuador	-3.65462, -79.741854	963.6	QCAZA58290	RDT0070	0.9	17.98	ND	29_Sep_2014	Dehydro-5,8-I	_New217-1	42087.35338
Dendrobatidae	Epipedobates anthonyi	Moromoro	El Oro	Ecuador	-3.65462, -79.741854	963.6	QCAZA58290	RDT0070	0.9	17.98	ND	29_Sep_2014	Dehydro-5,8-I	_New229-1	1708922.913
Dendrobatidae	Epipedobates anthonyi	Moromoro	El Oro	Ecuador	-3.65462, -79.741854	963.6	QCAZA58290	RDT0070	0.9	17.98	ND	29_Sep_2014	Unclass	_New183-1	2310804.667
Dendrobatidae	Epipedobates anthonyi	Moromoro	El Oro	Ecuador	-3.65462, -79.741854	963.6	QCAZA58290	RDT0070	0.9	17.98	ND	29_Sep_2014	5,8-I	_New243-2	912465.2995
Dendrobatidae	Epipedobates anthonyi	Moromoro	El Oro	Ecuador	-3.65462, -79.741854	963.6	QCAZA58290	RDT0070	0.9	17.98	ND	29_Sep_2014	5,8-I	_New277-2	29926400.32
Dendrobatidae	Epipedobates anthonyi	Moromoro	El Oro	Ecuador	-3.65462, -79.741854	963.6	QCAZA58290	RDT0070	0.9	17.98	ND	29_Sep_2014	5,8-I	_203A-4	3725959.668
Dendrobatidae	Epipedobates anthonyi	Moromoro	El Oro	Ecuador	-3.65462, -79.741854	963.6	QCAZA58290	RDT0070	0.9	17.98	ND	29_Sep_2014	5,8-I	_207A-1	1047058.04
Dendrobatidae	Epipedobates anthonyi	Moromoro	El Oro	Ecuador	-3.65462, -79.741854	963.6	QCAZA58290	RDT0070	0.9	17.98	ND	29_Sep_2014	5,8-I	_207A-2	332594.5245
Dendrobatidae	Epipedobates anthonyi	Moromoro	El Oro	Ecuador	-3.65462, -79.741854	963.6	QCAZA58290	RDT0070	0.9	17.98	ND	29_Sep_2014	Unclass	_267I-1	858497.9763
Dendrobatidae	Epipedobates anthonyi	Moromoro	El Oro	Ecuador	-3.65462, -79.741854	963.6	QCAZA58290	RDT0070	0.9	17.98	ND	29_Sep_2014	Unclass	_267I-2	663701.9619
Dendrobatidae	Epipedobates anthonyi	Moromoro	El Oro	Ecuador	-3.65462, -79.741854	963.6	QCAZA58290	RDT0070	0.9	17.98	ND	29_Sep_2014	5,8-I	_207A-4	3706382.75
Dendrobatidae	Epipedobates anthonyi	Moromoro	El Oro	Ecuador	-3.65462, -79.741854	963.6	QCAZA58290	RDT0070	0.9	17.98	ND	29_Sep_2014	5,8-I	_207A-5	3707360.963
Dendrobatidae	Epipedobates anthonyi	Moromoro	El Oro	Ecuador	-3.65462, -79.741854	963.6	QCAZA58290	RDT0070	0.9	17.98	ND	29_Sep_2014	5,8-I	_209B-1	7739486.467
Dendrobatidae	Epipedobates anthonyi	Moromoro	El Oro	Ecuador	-3.65462, -79.741854	963.6	QCAZA58290	RDT0070	0.9	17.98	ND	29_Sep_2014	5,8-I	_209B-2	894970.016
Dendrobatidae	Epipedobates anthonyi	Moromoro	El Oro	Ecuador	-3.65462, -79.741854	963.6	QCAZA58290	RDT0070	0.9	17.98	ND	29_Sep_2014	5,8-I	_223D-1	886754.1505
Dendrobatidae	Epipedobates anthonyi	Moromoro	El Oro	Ecuador	-3.65462, -79.741854	963.6	QCAZA58290	RDT0070	0.9	17.98	ND	29_Sep_2014	5,8-I	_251B-2	824088.7325
Dendrobatidae	Epipedobates anthonyi	Moromoro	El Oro	Ecuador	-3.65462, -79.741854	963.6	QCAZA58290	RDT0070	0.9	17.98	ND	29_Sep_2014	5,8-I	_223AA-1	4361967.087
Dendrobatidae	Epipedobates anthonyi	Moromoro	El Oro	Ecuador	-3.65462, -79.741854	963.6	QCAZA58290	RDT0070	0.9	17.98	ND	29_Sep_2014	DHQ	_195A-1	2882076.816
Dendrobatidae	Epipedobates anthonyi	Moromoro	El Oro	Ecuador	-3.65462, -79.741854	963.6	QCAZA58290	RDT0070	0.9	17.98	ND	29_Sep_2014	DHQ	_219A-2	229770.477
Dendrobatidae	Epipedobates anthonyi	Moromoro	El Oro	Ecuador	-3.65462, -79.741854	963.6	QCAZA58290	RDT0070	0.9	17.98	ND	29_Sep_2014	5,8-I	_219F/219L-2	2553225.946
Dendrobatidae	Epipedobates anthonyi	Moromoro	El Oro	Ecuador	-3.65462, -79.741854	963.6	QCAZA58290	RDT0070	0.9	17.98	ND	29_Sep_2014	DHQ	_219A-1	537883.1569
Dendrobatidae	Epipedobates anthonyi	Moromoro	El Oro	Ecuador	-3.65462, -79.741854	963.6	QCAZA58290	RDT0070	0.9	17.98	ND	29_Sep_2014	Unclass	_New139-1	159621.314
Dendrobatidae	Epipedobates anthonyi	Moromoro	El Oro	Ecuador	-3.65462, -79.741854	963.6	QCAZA58290	RDT0070	0.9	17.98	ND	29_Sep_2014	5,8-I	_219J-1	302953.1829
Dendrobatidae	Epipedobates anthonyi	Moromoro	El Oro	Ecuador	-3.65462, -79.741854	963.6	QCAZA58290	RDT0070	0.9	17.98	ND	29_Sep_2014	5,8-I	_217B-3	199496.448
Dendrobatidae	Epipedobates anthonyi	Moromoro	El Oro	Ecuador	-3.65462, -79.741854	963.6	QCAZA58290	RDT0070	0.9	17.98	ND	29_Sep_2014	5,8-I	_217B-2	5104803.735
Dendrobatidae	Epipedobates machalilla	Rio Ayampe	Manabí	Ecuador	-1.679337, -80.798273	5.8	QCAZA58296	RDT0076	0.3	15.36	ND	01_Oct_2014	3,5-P	_223M-1	31441.85284
Dendrobatidae	Epipedobates machalilla	Rio Ayampe	Manabí	Ecuador	-1.679337, -80.798273	5.8	QCAZA58296	RDT0076	0.3	15.36	ND	01_Oct_2014	1,4-Q	_233A-2	131396.3824
Dendrobatidae	Epipedobates machalilla	Rio Ayampe	Manabí	Ecuador	-1.679337, -80.798273	5.8	QCAZA58296	RDT0076	0.3	15.36	ND	01_Oct_2014	1,4-Q	_231A-1	91415.89436
Dendrobatidae	Epipedobates machalilla	Rio Ayampe	Manabí	Ecuador	-1.679337, -80.798273	5.8	QCAZA58296	RDT0076	0.3	15.36	ND	01_Oct_2014	NMeDHQ	_237U-1	48031.72831
Dendrobatidae	Epipedobates machalilla	Rio Ayampe	Manabí	Ecuador	-1.679337, -80.798273	5.8	QCAZA58296	RDT0076	0.3	15.36	ND	01_Oct_2014	3,5-P	_New255-2	64541.81045
Dendrobatidae	Epipedobates machalilla	Rio Ayampe	Manabí	Ecuador	-1.679337, -80.798273	5.8	QCAZA58296	RDT0076	0.3	15.36	ND	01_Oct_2014	3,5-P	_237R-1	481664.2495
Dendrobatidae	Epipedobates machalilla	Rio Ayampe	Manabí	Ecuador	-1.679337, -80.798273	5.8	QCAZA58296	RDT0076	0.3	15.36	ND	01_Oct_2014	5,6,8-I	_235E-1	121832.9899
Dendrobatidae	Epipedobates machalilla	Rio Ayampe	Manabí	Ecuador	-1.679337, -80.798273	5.8	QCAZA58296	RDT0076	0.3	15.36	ND	01_Oct_2014	5,6,8-I	_237L-3	85518.26324
Dendrobatidae	Epipedobates machalilla	Rio Ayampe	Manabí	Ecuador	-1.679337, -80.798273	5.8	QCAZA58296	RDT0076	0.3	15.36	ND	01_Oct_2014	5,6,8-I	_249H	135312.3645
Dendrobatidae	Epipedobates machalilla	Rio Ayampe	Manabí	Ecuador	-1.679337, -80.798273	5.8	QCAZA58296	RDT0076	0.3	15.36	ND	01_Oct_2014	5,6,8-I	_New265-5	116700.6841
Dendrobatidae	Epipedobates machalilla	Rio Ayampe	Manabí	Ecuador	-1.679337, -80.798273	5.8	QCAZA58296	RDT0076	0.3	15.36	ND	01_Oct_2014	3,5-I	_223Z-1	31336.68719
Dendrobatidae	Epipedobates machalilla	Rio Ayampe	Manabí	Ecuador	-1.679337, -80.798273	5.8	QCAZA58296	RDT0076	0.3	15.36	ND	01_Oct_2014	3,5-I	_239AB-2	78547.1451
Dendrobatidae	Epipedobates machalilla	Rio Ayampe	Manabí	Ecuador	-1.679337, -80.798273	5.8	QCAZA58296	RDT0076	0.3	15.36	ND	01_Oct_2014	3,5-I	_275C-1	103982.2228
Dendrobatidae	Epipedobates machalilla	Rio Ayampe	Manabí	Ecuador	-1.679337, -80.798273	5.8	QCAZA58296	RDT0076	0.3	15.36	ND	01_Oct_2014	5,8-I	_251B-2	183932.3525
Dendrobatidae	Epipedobates machalilla	Rio Ayampe	Manabí	Ecuador	-1.679337, -80.798273	5.8	QCAZA58296	RDT0076	0.3	15.36	ND	01_Oct_2014	5,8-I	_New237-2	49071.48251
Dendrobatidae	Epipedobates machalilla	Rio Ayampe	Manabí	Ecuador	-1.679337, -80.798273	5.8	QCAZA58296	RDT0076	0.3	15.36	ND	01_Oct_2014	5,8-I	_New237-8	103472.6687
Dendrobatidae	Epipedobates machalilla	Rio Ayampe	Manabí	Ecuador	-1.679337, -80.798273	5.8	QCAZA58296	RDT0076	0.3	15.36	ND	01_Oct_2014	5,8-I	_New249-3	219890.7381
Dendrobatidae	Epipedobates machalilla	Rio Ayampe	Manabí	Ecuador	-1.679337, -80.798273	5.8	QCAZA58296	RDT0076	0.3	15.36	ND	01_Oct_2014	DHQ	_223Q-1	178595.0134
Dendrobatidae	Epipedobates machalilla	Rio Ayampe	Manabí	Ecuador	-1.679337, -80.798273	5.8	QCAZA58296	RDT0076	0.3	15.36	ND	01_Oct_2014	DHQ	_233C-2	75812.01188
Dendrobatidae	Epipedobates machalilla	Rio Ayampe	Manabí	Ecuador	-1.679337, -80.798273	5.8	QCAZA58296	RDT0076	0.3	15.36	ND	01_Oct_2014	DHQ	_243A-3	32283.79952
Dendrobatidae	Epipedobates machalilla	Rio Ayampe	Manabí	Ecuador	-1.679337, -80.798273	5.8	QCAZA58296	RDT0076	0.3	15.36	ND	01_Oct_2014	DeoxyPTX	_New267	181946.9142
Dendrobatidae	Epipedobates machalilla	Rio Ayampe	Manabí	Ecuador	-1.679337, -80.798273	5.8	QCAZA58296	RDT0076	0.3	15.36	ND	01_Oct_2014	Unclass	_New219-2	34964.73024
Dendrobatidae	Epipedobates machalilla	Rio Ayampe	Manabí	Ecuador	-1.679337, -80.798273	5.8	QCAZA58296	RDT0076	0.3	15.36	ND	01_Oct_2014	5,8-I	_247E-2	247047.5953
Dendrobatidae	Epipedobates machalilla	Rio Ayampe	Manabí	Ecuador	-1.679337, -80.798273	5.8	QCAZA58296	RDT0076	0.3	15.36	ND	01_Oct_2014	5,8-I	_249O-1	247007.2242
Dendrobatidae	Epipedobates machalilla	Rio Ayampe	Manabí	Ecuador	-1.679337, -80.798273	5.8	QCAZA58296	RDT0076	0.3	15.36	ND	01_Oct_2014	4,6-Q	_New223-1	121492.5082
Dendrobatidae	Epipedobates machalilla	Rio Ayampe	Manabí	Ecuador	-1.679337, -80.798273	5.8	QCAZA58296	RDT0076	0.3	15.36	ND	01_Oct_2014	Unclass	_239B-1	78454.82872
Dendrobatidae	Epipedobates machalilla	Rio Ayampe	Manabí	Ecuador	-1.679337, -80.798273	5.8	QCAZA58296	RDT0076	0.3	15.36	ND	01_Oct_2014	5,8-I	_233D	94147.49741
Dendrobatidae	Epipedobates machalilla	Rio Ayampe	Manabí	Ecuador	-1.679337, -80.798273	5.8	QCAZA58296	RDT0076	0.3	15.36	ND	01_Oct_2014	5,8-I	_223J-1	580601.523
Dendrobatidae	Epipedobates machalilla	Rio Ayampe	Manabí	Ecuador	-1.679337, -80.798273	5.8	QCAZA58296	RDT0076	0.3	15.36	ND	01_Oct_2014	5,6,8-I	_223C-3	117981.1952
Dendrobatidae	Epipedobates machalilla	Rio Ayampe	Manabí	Ecuador	-1.679337, -80.798273	5.8	QCAZA58296	RDT0076	0.3	15.36	ND	01_Oct_2014	5,8-I	_223D-4	344889.9087
Dendrobatidae	Epipedobates machalilla	Rio Ayampe	Manabí	Ecuador	-1.679337, -80.798273	5.8	QCAZA58296	RDT0076	0.3	15.36	ND	01_Oct_2014	5,8-I	_225D-1	344889.9087
Dendrobatidae	Epipedobates machalilla	Rio Ayampe	Manabí	Ecuador	-1.679337, -80.798273	5.8	QCAZA58296	RDT0076	0.3	15.36	ND	01_Oct_2014	5,8-I	_219F/219L-2	185518.8311
Dendrobatidae	Epipedobates machalilla	Rio Ayampe	Manabí	Ecuador	-1.679337, -80.798273	5.8	QCAZA58296	RDT0076	0.3	15.36	ND	01_Oct_2014	5,8-I	_221I-1	215180.4711
Dendrobatidae	Epipedobates machalilla	Rio Ayampe	Manabí	Ecuador	-1.679337, -80.798273	5.8	QCAZA58296	RDT0076	0.3	15.36	ND	01_Oct_2014	5,8-I	_223AA-1	121515.7833
Dendrobatidae	Epipedobates machalilla	Rio Ayampe	Manabí	Ecuador	-1.679337, -80.798273	5.8	QCAZA58296	RDT0076	0.3	15.36	ND	01_Oct_2014	Unclass	_New267-2	15224.23169
Dendrobatidae	Epipedobates machalilla	Rio Ayampe	Manabí	Ecuador	-1.679337, -80.798273	5.8	QCAZA58296	RDT0076	0.3	15.36	ND	01_Oct_2014	5,8-I	_231C-1	344908.466
Dendrobatidae	Epipedobates machalilla	Rio Ayampe	Manabí	Ecuador	-1.679337, -80.798273	5.8	QCAZA58296	RDT0076	0.3	15.36	ND	01_Oct_2014	5,8-I	_209B-1	38910.18701
Dendrobatidae	Epipedobates machalilla	Rio Ayampe	Manabí	Ecuador	-1.679337, -80.798273	5.8	QCAZA58296	RDT0076	0.3	15.36	ND	01_Oct_2014	5,6,8-I	_223C-2	681360.908
Dendrobatidae	Epipedobates machalilla	Rio Ayampe	Manabí	Ecuador	-1.679534, -80.798372	12.8	QCAZA58298	RDT0078	0.3	14.62	ND	01_Oct_2014	5,8-I	_251B-2	31995.80407
Dendrobatidae	Epipedobates machalilla	Rio Ayampe	Manabí	Ecuador	-1.679534, -80.798372	12.8	QCAZA58298	RDT0078	0.3	14.62	ND	01_Oct_2014	Unclass	_New267-2	9437.820171
Dendrobatidae	Epipedobates machalilla	Rio Ayampe	Manabí	Ecuador	-1.679534, -80.798372	12.8	QCAZA58298	RDT0078	0.3	14.62	ND	01_Oct_2014	5,8-I	_205A-1	2579.158375
Dendrobatidae	Epipedobates machalilla	Rio Ayampe	Manabí	Ecuador	-1.679534, -80.798372	12.8	QCAZA58298	RDT0078	0.3	14.62	ND	01_Oct_2014	5,8-I	_209S-1	10292.43999
Dendrobatidae	Epipedobates machalilla	Rio Ayampe	Manabí	Ecuador	-1.679534, -80.798372	12.8	QCAZA58298	RDT0078	0.3	14.62	ND	01_Oct_2014	DHQ	_243A-3	18687.76138
Dendrobatidae	Epipedobates machalilla	Rio Ayampe	Manabí	Ecuador	-1.679534, -80.798372	12.8	QCAZA58298	RDT0078	0.3	14.62	ND	01_Oct_2014	Dehydro-5,8-I	_New217-1	5408.404288
Dendrobatidae	Epipedobates machalilla	Rio Ayampe	Manabí	Ecuador	-1.679534, -80.798372	12.8	QCAZA58298	RDT0078	0.3	14.62	ND	01_Oct_2014	3,5-P	_237R-1	15266.49904
Dendrobatidae	Epipedobates machalilla	Rio Ayampe	Manabí	Ecuador	-1.679534, -80.798372	12.8	QCAZA58298	RDT0078	0.3	14.62	ND	01_Oct_2014	3,5-I	_New309-3	341493.6363
Dendrobatidae	Epipedobates tricolor	San Jose de Tambo	Bolivar	Ecuador	-1.941498, -79.170677	596	QCAZA58302	RDT0082	0.8	21.6	ND	04_Oct_2014	Pyri	_phantasmidine	1
Dendrobatidae	Epipedobates tricolor	San Jose de Tambo	Bolivar	Ecuador	-1.941498, -79.170677	596	QCAZA58302	RDT0082	0.8	21.6	ND	04_Oct_2014	5,8-I	_195I-1	19418862.44
Dendrobatidae	Epipedobates tricolor	San Jose de Tambo	Bolivar	Ecuador	-1.941498, -79.170677	596	QCAZA58302	RDT0082	0.8	21.6	ND	04_Oct_2014	3,5-P	_New255-2	227678.7435
Dendrobatidae	Epipedobates tricolor	San Jose de Tambo	Bolivar	Ecuador	-1.941498, -79.170677	596	QCAZA58302	RDT0082	0.8	21.6	ND	04_Oct_2014	5,6,8-I	_231B-1	3550667.183
Dendrobatidae	Epipedobates tricolor	San Jose de Tambo	Bolivar	Ecuador	-1.941498, -79.170677	596	QCAZA58302	RDT0082	0.8	21.6	ND	04_Oct_2014	5,6,8-I	_221P-2	165415.0207
Dendrobatidae	Epipedobates tricolor	San Jose de Tambo	Bolivar	Ecuador	-1.941498, -79.170677	596	QCAZA58302	RDT0082	0.8	21.6	ND	04_Oct_2014	5,6,8-I	_231B-3	450621.0662
Dendrobatidae	Epipedobates tricolor	San Jose de Tambo	Bolivar	Ecuador	-1.941498, -79.170677	596	QCAZA58302	RDT0082	0.8	21.6	ND	04_Oct_2014	4,6-Q	_195C-2	719815.7185
Dendrobatidae	Epipedobates tricolor	San Jose de Tambo	Bolivar	Ecuador	-1.941498, -79.170677	596	QCAZA58302	RDT0082	0.8	21.6	ND	04_Oct_2014	4,6-Q	_195C-1	1431186.006
Dendrobatidae	Epipedobates tricolor	San Jose de Tambo	Bolivar	Ecuador	-1.941498, -79.170677	596	QCAZA58302	RDT0082	0.8	21.6	ND	04_Oct_2014	3,5-I	_223AB-1	1308749.711
Dendrobatidae	Epipedobates tricolor	San Jose de Tambo	Bolivar	Ecuador	-1.941498, -79.170677	596	QCAZA58302	RDT0082	0.8	21.6	ND	04_Oct_2014	3,5-I	_211E-1	209120.9677
Dendrobatidae	Epipedobates tricolor	San Jose de Tambo	Bolivar	Ecuador	-1.941498, -79.170677	596	QCAZA58302	RDT0082	0.8	21.6	ND	04_Oct_2014	3,5-P	_New221-3	144989.0239
Dendrobatidae	Epipedobates tricolor	San Jose de Tambo	Bolivar	Ecuador	-1.941498, -79.170677	596	QCAZA58302	RDT0082	0.8	21.6	ND	04_Oct_2014	5,8-I	_New211-4	702000.272
Dendrobatidae	Epipedobates tricolor	San Jose de Tambo	Bolivar	Ecuador	-1.941498, -79.170677	596	QCAZA58302	RDT0082	0.8	21.6	ND	04_Oct_2014	4,6-Q	_New221-8	106792.8715
Dendrobatidae	Epipedobates tricolor	San Jose de Tambo	Bolivar	Ecuador	-1.941498, -79.170677	596	QCAZA58302	RDT0082	0.8	21.6	ND	04_Oct_2014	5-I	_New155-1	839131.8739
Dendrobatidae	Epipedobates tricolor	San Jose de Tambo	Bolivar	Ecuador	-1.941498, -79.170677	596	QCAZA58302	RDT0082	0.8	21.6	ND	04_Oct_2014	Unclass	_New309-1	110264.4888
Dendrobatidae	Epipedobates tricolor	San Jose de Tambo	Bolivar	Ecuador	-1.941498, -79.170677	596	QCAZA58302	RDT0082	0.8	21.6	ND	04_Oct_2014	aPTX	_341A-1	449142.6584
Dendrobatidae	Epipedobates tricolor	San Jose de Tambo	Bolivar	Ecuador	-1.941498, -79.170677	596	QCAZA58302	RDT0082	0.8	21.6	ND	04_Oct_2014	aPTX	_New323-1	329572.5644
Dendrobatidae	Epipedobates tricolor	San Jose de Tambo	Bolivar	Ecuador	-1.941498, -79.170677	596	QCAZA58302	RDT0082	0.8	21.6	ND	04_Oct_2014	DHQ	_223F-3	7455745.8
Dendrobatidae	Epipedobates tricolor	San Jose de Tambo	Bolivar	Ecuador	-1.941498, -79.170677	596	QCAZA58302	RDT0082	0.8	21.6	ND	04_Oct_2014	5,6,8-I	_235E-2	3550667.183
Dendrobatidae	Epipedobates tricolor	San Jose de Tambo	Bolivar	Ecuador	-1.941498, -79.170677	596	QCAZA58302	RDT0082	0.8	21.6	ND	04_Oct_2014	3,5-I	_275C-1	264582.32
Dendrobatidae	Epipedobates tricolor	San Jose de Tambo	Bolivar	Ecuador	-1.941498, -79.170677	596	QCAZA58302	RDT0082	0.8	21.6	ND	04_Oct_2014	1,3,4-Q	_239B-1	92042.80837
Dendrobatidae	Epipedobates tricolor	San Jose de Tambo	Bolivar	Ecuador	-1.941498, -79.170677	596	QCAZA58302	RDT0082	0.8	21.6	ND	04_Oct_2014	1,4-Q	_231A-1	289090.8828
Dendrobatidae	Epipedobates tricolor	San Jose de Tambo	Bolivar	Ecuador	-1.941498, -79.170677	596	QCAZA58302	RDT0082	0.8	21.6	ND	04_Oct_2014	1,4-Q	_231A-2	183891.9536
Dendrobatidae	Epipedobates tricolor	San Jose de Tambo	Bolivar	Ecuador	-1.941498, -79.170677	596	QCAZA58302	RDT0082	0.8	21.6	ND	04_Oct_2014	1,4-Q	_255B-1	4041518.431
Dendrobatidae	Epipedobates tricolor	San Jose de Tambo	Bolivar	Ecuador	-1.941498, -79.170677	596	QCAZA58302	RDT0082	0.8	21.6	ND	04_Oct_2014	2,5-Pyr	_253I-1	1911039.52
Dendrobatidae	Epipedobates tricolor	San Jose de Tambo	Bolivar	Ecuador	-1.941498, -79.170677	596	QCAZA58302	RDT0082	0.8	21.6	ND	04_Oct_2014	DHQ	_271D-1	1837024.628
Dendrobatidae	Epipedobates tricolor	San Jose de Tambo	Bolivar	Ecuador	-1.941498, -79.170677	596	QCAZA58302	RDT0082	0.8	21.6	ND	04_Oct_2014	DHQ	_271D-3	621908.0032
Dendrobatidae	Epipedobates tricolor	San Jose de Tambo	Bolivar	Ecuador	-1.941498, -79.170677	596	QCAZA58302	RDT0082	0.8	21.6	ND	04_Oct_2014	5,8-I	_203A-1	6841062.345
Dendrobatidae	Epipedobates tricolor	San Jose de Tambo	Bolivar	Ecuador	-1.941498, -79.170677	596	QCAZA58302	RDT0082	0.8	21.6	ND	04_Oct_2014	5,8-I	_203A-3	220219.5786
Dendrobatidae	Epipedobates tricolor	San Jose de Tambo	Bolivar	Ecuador	-1.941498, -79.170677	596	QCAZA58302	RDT0082	0.8	21.6	ND	04_Oct_2014	5,8-I	_203A-4	717586.838
Dendrobatidae	Epipedobates tricolor	San Jose de Tambo	Bolivar	Ecuador	-1.941498, -79.170677	596	QCAZA58302	RDT0082	0.8	21.6	ND	04_Oct_2014	5,8-I	_205A-1	6841479.533
Dendrobatidae	Epipedobates tricolor	San Jose de Tambo	Bolivar	Ecuador	-1.941498, -79.170677	596	QCAZA58302	RDT0082	0.8	21.6	ND	04_Oct_2014	5,8-I	_207A-4	6841325.158
Dendrobatidae	Epipedobates tricolor	San Jose de Tambo	Bolivar	Ecuador	-1.941498, -79.170677	596	QCAZA58302	RDT0082	0.8	21.6	ND	04_Oct_2014	5,8-I	_207A-5	6845028.795
Dendrobatidae	Epipedobates tricolor	San Jose de Tambo	Bolivar	Ecuador	-1.941498, -79.170677	596	QCAZA58302	RDT0082	0.8	21.6	ND	04_Oct_2014	5,8-I	_209B-1	304094.1332
Dendrobatidae	Epipedobates tricolor	San Jose de Tambo	Bolivar	Ecuador	-1.941498, -79.170677	596	QCAZA58302	RDT0082	0.8	21.6	ND	04_Oct_2014	5,8-I	_217B-1	6827291.67
Dendrobatidae	Epipedobates tricolor	San Jose de Tambo	Bolivar	Ecuador	-1.941498, -79.170677	596	QCAZA58302	RDT0082	0.8	21.6	ND	04_Oct_2014	5,8-I	_217B-2	1840098.195
Dendrobatidae	Epipedobates tricolor	San Jose de Tambo	Bolivar	Ecuador	-1.941498, -79.170677	596	QCAZA58302	RDT0082	0.8	21.6	ND	04_Oct_2014	5,8-I	_217B-3	3550128.023
Dendrobatidae	Epipedobates tricolor	San Jose de Tambo	Bolivar	Ecuador	-1.941498, -79.170677	596	QCAZA58302	RDT0082	0.8	21.6	ND	04_Oct_2014	5,8-I	_217B-5	456979.6471
Dendrobatidae	Epipedobates tricolor	San Jose de Tambo	Bolivar	Ecuador	-1.941498, -79.170677	596	QCAZA58302	RDT0082	0.8	21.6	ND	04_Oct_2014	5,8-I	_219F/219L-1	6827355.545
Dendrobatidae	Epipedobates tricolor	San Jose de Tambo	Bolivar	Ecuador	-1.941498, -79.170677	596	QCAZA58302	RDT0082	0.8	21.6	ND	04_Oct_2014	5,8-I	_219F/219L-2	2591271.891
Dendrobatidae	Epipedobates tricolor	San Jose de Tambo	Bolivar	Ecuador	-1.941498, -79.170677	596	QCAZA58302	RDT0082	0.8	21.6	ND	04_Oct_2014	3,5-I	_New279-1	186666.9343
Dendrobatidae	Epipedobates tricolor	San Jose de Tambo	Bolivar	Ecuador	-1.941498, -79.170677	596	QCAZA58302	RDT0082	0.8	21.6	ND	04_Oct_2014	3,5-P	_237R-1	1488320.964
Dendrobatidae	Epipedobates tricolor	San Jose de Tambo	Bolivar	Ecuador	-1.941498, -79.170677	596	QCAZA58302	RDT0082	0.8	21.6	ND	04_Oct_2014	3,5-P	_249I-1	42502.00379
Dendrobatidae	Epipedobates tricolor	San Jose de Tambo	Bolivar	Ecuador	-1.941498, -79.170677	596	QCAZA58302	RDT0082	0.8	21.6	ND	04_Oct_2014	Unclass	_New239-6	154204.9604
Dendrobatidae	Epipedobates tricolor	San Jose de Tambo	Bolivar	Ecuador	-1.941498, -79.170677	596	QCAZA58302	RDT0082	0.8	21.6	ND	04_Oct_2014	Unclass	_New241-1	1911111.234
Dendrobatidae	Epipedobates tricolor	San Jose de Tambo	Bolivar	Ecuador	-1.941498, -79.170677	596	QCAZA58302	RDT0082	0.8	21.6	ND	04_Oct_2014	Unclass	_New247-1	140554.6802
Dendrobatidae	Epipedobates tricolor	San Jose de Tambo	Bolivar	Ecuador	-1.941498, -79.170677	596	QCAZA58302	RDT0082	0.8	21.6	ND	04_Oct_2014	Unclass	_New247-3	459796.1915
Dendrobatidae	Epipedobates tricolor	San Jose de Tambo	Bolivar	Ecuador	-1.941498, -79.170677	596	QCAZA58302	RDT0082	0.8	21.6	ND	04_Oct_2014	Unclass	_New253-2	248012.3891
Dendrobatidae	Epipedobates tricolor	San Jose de Tambo	Bolivar	Ecuador	-1.941498, -79.170677	596	QCAZA58302	RDT0082	0.8	21.6	ND	04_Oct_2014	DHQ	_223F-1	1836505.908
Dendrobatidae	Epipedobates tricolor	San Jose de Tambo	Bolivar	Ecuador	-1.941498, -79.170677	596	QCAZA58302	RDT0082	0.8	21.6	ND	04_Oct_2014	DHQ	_223F-2	350106.0274
Dendrobatidae	Epipedobates tricolor	San Jose de Tambo	Bolivar	Ecuador	-1.941498, -79.170677	596	QCAZA58302	RDT0082	0.8	21.6	ND	04_Oct_2014	Pyr	_225C-1	141813.2243
Dendrobatidae	Epipedobates tricolor	San Jose de Tambo	Bolivar	Ecuador	-1.941498, -79.170677	596	QCAZA58302	RDT0082	0.8	21.6	ND	04_Oct_2014	5,6,8-I	_237C-2	1827355.538
Dendrobatidae	Epipedobates tricolor	San Jose de Tambo	Bolivar	Ecuador	-1.941498, -79.170677	596	QCAZA58302	RDT0082	0.8	21.6	ND	04_Oct_2014	5,6,8-I	_237L-1	2237747.704
Dendrobatidae	Epipedobates tricolor	San Jose de Tambo	Bolivar	Ecuador	-1.941498, -79.170677	596	QCAZA58302	RDT0082	0.8	21.6	ND	04_Oct_2014	5,6,8-I	_249H	183902.1489
Dendrobatidae	Epipedobates tricolor	San Jose de Tambo	Bolivar	Ecuador	-1.941498, -79.170677	596	QCAZA58302	RDT0082	0.8	21.6	ND	04_Oct_2014	1,4-Q	_233A-1	4619210.287
Dendrobatidae	Epipedobates tricolor	San Jose de Tambo	Bolivar	Ecuador	-1.941498, -79.170677	596	QCAZA58302	RDT0082	0.8	21.6	ND	04_Oct_2014	5,6,8-I	_New181-2	1176398.066
Dendrobatidae	Epipedobates tricolor	San Jose de Tambo	Bolivar	Ecuador	-1.941498, -79.170677	596	QCAZA58302	RDT0082	0.8	21.6	ND	04_Oct_2014	5,6,8-I	_New253-3	117127.1925
Dendrobatidae	Epipedobates tricolor	San Jose de Tambo	Bolivar	Ecuador	-1.941498, -79.170677	596	QCAZA58302	RDT0082	0.8	21.6	ND	04_Oct_2014	5,6,8-I	_New265-5	449112.5331
Dendrobatidae	Epipedobates tricolor	San Jose de Tambo	Bolivar	Ecuador	-1.941498, -79.170677	596	QCAZA58302	RDT0082	0.8	21.6	ND	04_Oct_2014	DHQ	_309E-2	638885.003
Dendrobatidae	Epipedobates tricolor	San Jose de Tambo	Bolivar	Ecuador	-1.941498, -79.170677	596	QCAZA58302	RDT0082	0.8	21.6	ND	04_Oct_2014	DHQ	_New193-2	1436989.81
Dendrobatidae	Epipedobates tricolor	San Jose de Tambo	Bolivar	Ecuador	-1.941498, -79.170677	596	QCAZA58302	RDT0082	0.8	21.6	ND	04_Oct_2014	DHQ	_New235-4	29052.50945
Dendrobatidae	Epipedobates tricolor	San Jose de Tambo	Bolivar	Ecuador	-1.941498, -79.170677	596	QCAZA58302	RDT0082	0.8	21.6	ND	04_Oct_2014	DHQ	_New239-3,4	1424344.986
Dendrobatidae	Epipedobates tricolor	San Jose de Tambo	Bolivar	Ecuador	-1.941498, -79.170677	596	QCAZA58302	RDT0082	0.8	21.6	ND	04_Oct_2014	DHQ	_New239-7	796080.6493
Dendrobatidae	Epipedobates tricolor	San Jose de Tambo	Bolivar	Ecuador	-1.941498, -79.170677	596	QCAZA58302	RDT0082	0.8	21.6	ND	04_Oct_2014	DHQ	_New239-8	272847.4294
Dendrobatidae	Epipedobates tricolor	San Jose de Tambo	Bolivar	Ecuador	-1.941498, -79.170677	596	QCAZA58302	RDT0082	0.8	21.6	ND	04_Oct_2014	DHQ	_New259-1	84130.02838
Dendrobatidae	Epipedobates tricolor	San Jose de Tambo	Bolivar	Ecuador	-1.941498, -79.170677	596	QCAZA58302	RDT0082	0.8	21.6	ND	04_Oct_2014	DHQ	_New271-2	336792.0492
Dendrobatidae	Epipedobates tricolor	San Jose de Tambo	Bolivar	Ecuador	-1.941498, -79.170677	596	QCAZA58302	RDT0082	0.8	21.6	ND	04_Oct_2014	DHQ	_New273-1	71666.70817
Dendrobatidae	Epipedobates tricolor	San Jose de Tambo	Bolivar	Ecuador	-1.941498, -79.170677	596	QCAZA58302	RDT0082	0.8	21.6	ND	04_Oct_2014	Dehydro-5,8-I	_New217-1	3886466.936
Dendrobatidae	Epipedobates tricolor	San Jose de Tambo	Bolivar	Ecuador	-1.941498, -79.170677	596	QCAZA58302	RDT0082	0.8	21.6	ND	04_Oct_2014	DeoxyPTX	_221M/S-1	1721610.354
Dendrobatidae	Epipedobates tricolor	San Jose de Tambo	Bolivar	Ecuador	-1.941498, -79.170677	596	QCAZA58302	RDT0082	0.8	21.6	ND	04_Oct_2014	DeoxyPTX	_235V-1	1837433.804
Dendrobatidae	Epipedobates tricolor	San Jose de Tambo	Bolivar	Ecuador	-1.941498, -79.170677	596	QCAZA58302	RDT0082	0.8	21.6	ND	04_Oct_2014	5,8-I	_223D-4	2090955.852
Dendrobatidae	Epipedobates tricolor	San Jose de Tambo	Bolivar	Ecuador	-1.941498, -79.170677	596	QCAZA58302	RDT0082	0.8	21.6	ND	04_Oct_2014	5,8-I	_223D-5	3078232.052
Dendrobatidae	Epipedobates tricolor	San Jose de Tambo	Bolivar	Ecuador	-1.941498, -79.170677	596	QCAZA58302	RDT0082	0.8	21.6	ND	04_Oct_2014	5,8-I	_225D-1	2090955.852
Dendrobatidae	Epipedobates tricolor	San Jose de Tambo	Bolivar	Ecuador	-1.941498, -79.170677	596	QCAZA58302	RDT0082	0.8	21.6	ND	04_Oct_2014	5,8-I	_225D-2	3078232.052
Dendrobatidae	Epipedobates tricolor	San Jose de Tambo	Bolivar	Ecuador	-1.941498, -79.170677	596	QCAZA58302	RDT0082	0.8	21.6	ND	04_Oct_2014	5,8-I	_231C-1	2091045.604
Dendrobatidae	Epipedobates tricolor	San Jose de Tambo	Bolivar	Ecuador	-1.941498, -79.170677	596	QCAZA58302	RDT0082	0.8	21.6	ND	04_Oct_2014	5,8-I	_231C-2	6161033.173
Dendrobatidae	Epipedobates tricolor	San Jose de Tambo	Bolivar	Ecuador	-1.941498, -79.170677	596	QCAZA58302	RDT0082	0.8	21.6	ND	04_Oct_2014	5,8-I	_233M-1	6160702.307
Dendrobatidae	Epipedobates tricolor	San Jose de Tambo	Bolivar	Ecuador	-1.941498, -79.170677	596	QCAZA58302	RDT0082	0.8	21.6	ND	04_Oct_2014	5,8-I	_235B-1	2852345.762
Dendrobatidae	Epipedobates tricolor	San Jose de Tambo	Bolivar	Ecuador	-1.941498, -79.170677	596	QCAZA58302	RDT0082	0.8	21.6	ND	04_Oct_2014	5,8-I	_235B-3	1076418.926
Dendrobatidae	Epipedobates tricolor	San Jose de Tambo	Bolivar	Ecuador	-1.941498, -79.170677	596	QCAZA58302	RDT0082	0.8	21.6	ND	04_Oct_2014	5,8-I	_237D-1	3734521.192
Dendrobatidae	Epipedobates tricolor	San Jose de Tambo	Bolivar	Ecuador	-1.941498, -79.170677	596	QCAZA58302	RDT0082	0.8	21.6	ND	04_Oct_2014	5,8-I	_237H-2	99664.60846
Dendrobatidae	Epipedobates tricolor	San Jose de Tambo	Bolivar	Ecuador	-1.941498, -79.170677	596	QCAZA58302	RDT0082	0.8	21.6	ND	04_Oct_2014	5,8-I	_241F-1	569985.441
Dendrobatidae	Epipedobates tricolor	San Jose de Tambo	Bolivar	Ecuador	-1.941498, -79.170677	596	QCAZA58302	RDT0082	0.8	21.6	ND	04_Oct_2014	5,8-I	_243B-2	97851.69424
Dendrobatidae	Epipedobates tricolor	San Jose de Tambo	Bolivar	Ecuador	-1.941498, -79.170677	596	QCAZA58302	RDT0082	0.8	21.6	ND	04_Oct_2014	5,8-I	_251B-2	675124.6496
Dendrobatidae	Epipedobates tricolor	San Jose de Tambo	Bolivar	Ecuador	-1.941498, -79.170677	596	QCAZA58302	RDT0082	0.8	21.6	ND	04_Oct_2014	5,8-I	_259B-1	2019576.134
Dendrobatidae	Epipedobates tricolor	San Jose de Tambo	Bolivar	Ecuador	-1.941498, -79.170677	596	QCAZA58302	RDT0082	0.8	21.6	ND	04_Oct_2014	PTX	_307A-2	346129.3927
Dendrobatidae	Epipedobates tricolor	San Jose de Tambo	Bolivar	Ecuador	-1.941498, -79.170677	596	QCAZA58302	RDT0082	0.8	21.6	ND	04_Oct_2014	PTX	_323B-1	671379.8175
Dendrobatidae	Epipedobates tricolor	San Jose de Tambo	Bolivar	Ecuador	-1.941498, -79.170677	596	QCAZA58302	RDT0082	0.8	21.6	ND	04_Oct_2014	Pip	_225I-2	116149.405
Dendrobatidae	Epipedobates tricolor	San Jose de Tambo	Bolivar	Ecuador	-1.941498, -79.170677	596	QCAZA58302	RDT0082	0.8	21.6	ND	04_Oct_2014	Pyr	_211T-2	1210943.856
Dendrobatidae	Epipedobates tricolor	San Jose de Tambo	Bolivar	Ecuador	-1.941498, -79.170677	596	QCAZA58302	RDT0082	0.8	21.6	ND	04_Oct_2014	DHQ	_223F-4	4140255.527
Dendrobatidae	Epipedobates tricolor	San Jose de Tambo	Bolivar	Ecuador	-1.941498, -79.170677	596	QCAZA58302	RDT0082	0.8	21.6	ND	04_Oct_2014	DHQ	_223F-5	2237576.854
Dendrobatidae	Epipedobates tricolor	San Jose de Tambo	Bolivar	Ecuador	-1.941498, -79.170677	596	QCAZA58302	RDT0082	0.8	21.6	ND	04_Oct_2014	DHQ	_223Q-1	919562.2695
Dendrobatidae	Epipedobates tricolor	San Jose de Tambo	Bolivar	Ecuador	-1.941498, -79.170677	596	QCAZA58302	RDT0082	0.8	21.6	ND	04_Oct_2014	Tricyclic	_221M-1	77741.3841
Dendrobatidae	Epipedobates tricolor	San Jose de Tambo	Bolivar	Ecuador	-1.941498, -79.170677	596	QCAZA58302	RDT0082	0.8	21.6	ND	04_Oct_2014	Tricyclic	_235Y-2	569847.663
Dendrobatidae	Epipedobates tricolor	San Jose de Tambo	Bolivar	Ecuador	-1.941498, -79.170677	596	QCAZA58302	RDT0082	0.8	21.6	ND	04_Oct_2014	Tricyclic	_New207-4	132771.1658
Dendrobatidae	Epipedobates tricolor	San Jose de Tambo	Bolivar	Ecuador	-1.941498, -79.170677	596	QCAZA58302	RDT0082	0.8	21.6	ND	04_Oct_2014	DHQ	_269B-2	810583.675
Dendrobatidae	Epipedobates tricolor	San Jose de Tambo	Bolivar	Ecuador	-1.941498, -79.170677	596	QCAZA58302	RDT0082	0.8	21.6	ND	04_Oct_2014	DHQ	_269B-3	228101.935
Dendrobatidae	Epipedobates tricolor	San Jose de Tambo	Bolivar	Ecuador	-1.941498, -79.170677	596	QCAZA58302	RDT0082	0.8	21.6	ND	04_Oct_2014	Unclass	_New219-2	667245.6189
Dendrobatidae	Epipedobates tricolor	San Jose de Tambo	Bolivar	Ecuador	-1.941498, -79.170677	596	QCAZA58302	RDT0082	0.8	21.6	ND	04_Oct_2014	Unclass	_211H-1	2583217.078
Dendrobatidae	Epipedobates tricolor	San Jose de Tambo	Bolivar	Ecuador	-1.941498, -79.170677	596	QCAZA58302	RDT0082	0.8	21.6	ND	04_Oct_2014	Unclass	_233K-1	211992.5862
Dendrobatidae	Epipedobates tricolor	San Jose de Tambo	Bolivar	Ecuador	-1.941498, -79.170677	596	QCAZA58302	RDT0082	0.8	21.6	ND	04_Oct_2014	Unclass	_235R-1	244364.0699
Dendrobatidae	Epipedobates tricolor	San Jose de Tambo	Bolivar	Ecuador	-1.941498, -79.170677	596	QCAZA58302	RDT0082	0.8	21.6	ND	04_Oct_2014	Unclass	_235R-2	684922.1429
Dendrobatidae	Epipedobates tricolor	San Jose de Tambo	Bolivar	Ecuador	-1.941498, -79.170677	596	QCAZA58302	RDT0082	0.8	21.6	ND	04_Oct_2014	Unclass	_New235-3	859642.3359
Dendrobatidae	Epipedobates tricolor	San Jose de Tambo	Bolivar	Ecuador	-1.941498, -79.170677	596	QCAZA58302	RDT0082	0.8	21.6	ND	04_Oct_2014	Unclass	_New153-1	4189253.15
Dendrobatidae	Epipedobates tricolor	San Jose de Tambo	Bolivar	Ecuador	-1.941498, -79.170677	596	QCAZA58302	RDT0082	0.8	21.6	ND	04_Oct_2014	Unclass	_New209-1	647630.7808
Dendrobatidae	Epipedobates tricolor	San Jose de Tambo	Bolivar	Ecuador	-1.941498, -79.170677	596	QCAZA58302	RDT0082	0.8	21.6	ND	04_Oct_2014	Unclass	_New211-1	558035.5071
Dendrobatidae	Epipedobates tricolor	San Jose de Tambo	Bolivar	Ecuador	-1.941498, -79.170677	596	QCAZA58302	RDT0082	0.8	21.6	ND	04_Oct_2014	HO-DHQ	_New233-3	220805.3154
Dendrobatidae	Epipedobates tricolor	San Jose de Tambo	Bolivar	Ecuador	-1.941498, -79.170677	596	QCAZA58302	RDT0082	0.8	21.6	ND	04_Oct_2014	Unclass	_New223-2	227166.2204
Dendrobatidae	Epipedobates tricolor	San Jose de Tambo	Bolivar	Ecuador	-1.941498, -79.170677	596	QCAZA58302	RDT0082	0.8	21.6	ND	04_Oct_2014	Unclass	_New237-7	151422.9609
Dendrobatidae	Epipedobates tricolor	San Jose de Tambo	Bolivar	Ecuador	-1.941498, -79.170677	596	QCAZA58302	RDT0082	0.8	21.6	ND	04_Oct_2014	Unclass	_New239-1	684868.752
Dendrobatidae	Epipedobates tricolor	San Jose de Tambo	Bolivar	Ecuador	-1.941498, -79.170677	596	QCAZA58302	RDT0082	0.8	21.6	ND	04_Oct_2014	DHQ	_269A-1	136043.9721
Dendrobatidae	Epipedobates tricolor	San Jose de Tambo	Bolivar	Ecuador	-1.941498, -79.170677	596	QCAZA58302	RDT0082	0.8	21.6	ND	04_Oct_2014	DHQ	_269B-1	809326.899
Dendrobatidae	Epipedobates tricolor	San Jose de Tambo	Bolivar	Ecuador	-1.941498, -79.170677	596	QCAZA58302	RDT0082	0.8	21.6	ND	04_Oct_2014	DeoxyPTX	_New237-3	272933.9623
Dendrobatidae	Epipedobates tricolor	San Jose de Tambo	Bolivar	Ecuador	-1.941498, -79.170677	596	QCAZA58302	RDT0082	0.8	21.6	ND	04_Oct_2014	Epiquinamide	_196A-1	145364.2356
Dendrobatidae	Epipedobates tricolor	Guanujo	Bolívar	Ecuador	-1.480303, -79.183627	904	QCAZA58308	RDT0088	0.6	19.55	ND	05_Oct_2014	Unclass	_New283-1	853119.3737
Dendrobatidae	Epipedobates tricolor	Guanujo	Bolívar	Ecuador	-1.480303, -79.183627	904	QCAZA58308	RDT0088	0.6	19.55	ND	05_Oct_2014	Unclass	_267I-1	230553.5818
Dendrobatidae	Epipedobates tricolor	Guanujo	Bolívar	Ecuador	-1.480303, -79.183627	904	QCAZA58308	RDT0088	0.6	19.55	ND	05_Oct_2014	Unclass	_New267-3	229845.7946
Dendrobatidae	Epipedobates tricolor	Guanujo	Bolívar	Ecuador	-1.480303, -79.183627	904	QCAZA58308	RDT0088	0.6	19.55	ND	05_Oct_2014	Unclass	_New267-2	127220.139
Dendrobatidae	Epipedobates tricolor	Guanujo	Bolívar	Ecuador	-1.480303, -79.183627	904	QCAZA58308	RDT0088	0.6	19.55	ND	05_Oct_2014	aPTX	_New323-1	161077.0944
Dendrobatidae	Epipedobates tricolor	Guanujo	Bolívar	Ecuador	-1.480303, -79.183627	904	QCAZA58308	RDT0088	0.6	19.55	ND	05_Oct_2014	Pyr	_225C-1	14154.18492
Dendrobatidae	Epipedobates tricolor	Guanujo	Bolívar	Ecuador	-1.480303, -79.183627	904	QCAZA58308	RDT0088	0.6	19.55	ND	05_Oct_2014	Tricyclic	_221M-1	213393.1421
Dendrobatidae	Epipedobates tricolor	Guanujo	Bolívar	Ecuador	-1.480303, -79.183627	904	QCAZA58308	RDT0088	0.6	19.55	ND	05_Oct_2014	Unclass	_New211-1	67065.05166
Dendrobatidae	Epipedobates tricolor	Guanujo	Bolívar	Ecuador	-1.480303, -79.183627	904	QCAZA58308	RDT0088	0.6	19.55	ND	05_Oct_2014	Unclass	_239B-3	82293.64717
Dendrobatidae	Epipedobates tricolor	Guanujo	Bolívar	Ecuador	-1.480303, -79.183627	904	QCAZA58308	RDT0088	0.6	19.55	ND	05_Oct_2014	Unclass	_267I-3	115244.6928
Dendrobatidae	Epipedobates tricolor	Guanujo	Bolívar	Ecuador	-1.480303, -79.183627	904	QCAZA58308	RDT0088	0.6	19.55	ND	05_Oct_2014	Unclass	_323I-1	125359.511
Dendrobatidae	Epipedobates tricolor	Guanujo	Bolívar	Ecuador	-1.480303, -79.183627	904	QCAZA58308	RDT0088	0.6	19.55	ND	05_Oct_2014	Unclass	_New183-1	1342819.488
Dendrobatidae	Epipedobates tricolor	Guanujo	Bolívar	Ecuador	-1.480303, -79.183627	904	QCAZA58308	RDT0088	0.6	19.55	ND	05_Oct_2014	Unclass	_New209-1	39435.75923
Dendrobatidae	Epipedobates tricolor	Guanujo	Bolívar	Ecuador	-1.480303, -79.183627	904	QCAZA58308	RDT0088	0.6	19.55	ND	05_Oct_2014	Unclass	_New333-1	802.3096928
Dendrobatidae	Epipedobates tricolor	Guanujo	Bolívar	Ecuador	-1.480303, -79.183627	904	QCAZA58308	RDT0088	0.6	19.55	ND	05_Oct_2014	Pip	_225I-2	1263142.504
Dendrobatidae	Epipedobates tricolor	Guanujo	Bolívar	Ecuador	-1.480303, -79.183627	904	QCAZA58308	RDT0088	0.6	19.55	ND	05_Oct_2014	5,6,8-I	_231B-1	279190.3374
Dendrobatidae	Epipedobates tricolor	Guanujo	Bolívar	Ecuador	-1.480303, -79.183627	904	QCAZA58308	RDT0088	0.6	19.55	ND	05_Oct_2014	5,6,8-I	_235E-2	279190.3374
Dendrobatidae	Epipedobates tricolor	Guanujo	Bolívar	Ecuador	-1.480303, -79.183627	904	QCAZA58308	RDT0088	0.6	19.55	ND	05_Oct_2014	5,6,8-I	_237C-2	354768.053
Dendrobatidae	Epipedobates tricolor	Guanujo	Bolívar	Ecuador	-1.480303, -79.183627	904	QCAZA58308	RDT0088	0.6	19.55	ND	05_Oct_2014	1,4-Q	_251AA-1	417387.6169
Dendrobatidae	Epipedobates tricolor	Guanujo	Bolívar	Ecuador	-1.480303, -79.183627	904	QCAZA58308	RDT0088	0.6	19.55	ND	05_Oct_2014	2,6-Pip	_239L-1	11768951.22
Dendrobatidae	Epipedobates tricolor	Guanujo	Bolívar	Ecuador	-1.480303, -79.183627	904	QCAZA58308	RDT0088	0.6	19.55	ND	05_Oct_2014	3,5-I	_195B-1	291278.7609
Dendrobatidae	Epipedobates tricolor	Guanujo	Bolívar	Ecuador	-1.480303, -79.183627	904	QCAZA58308	RDT0088	0.6	19.55	ND	05_Oct_2014	5,8-I	_207A-1	3483.583551
Dendrobatidae	Epipedobates tricolor	Guanujo	Bolívar	Ecuador	-1.480303, -79.183627	904	QCAZA58308	RDT0088	0.6	19.55	ND	05_Oct_2014	5,8-I	_207A-4	719961.1353
Dendrobatidae	Epipedobates tricolor	Guanujo	Bolívar	Ecuador	-1.480303, -79.183627	904	QCAZA58308	RDT0088	0.6	19.55	ND	05_Oct_2014	5,8-I	_207A-5	718902.6715
Dendrobatidae	Epipedobates tricolor	Guanujo	Bolívar	Ecuador	-1.480303, -79.183627	904	QCAZA58308	RDT0088	0.6	19.55	ND	05_Oct_2014	5,8-I	_217B-1	158708.4789
Dendrobatidae	Epipedobates tricolor	Guanujo	Bolívar	Ecuador	-1.480303, -79.183627	904	QCAZA58308	RDT0088	0.6	19.55	ND	05_Oct_2014	5,8-I	_217B-3	279190.3374
Dendrobatidae	Epipedobates tricolor	Guanujo	Bolívar	Ecuador	-1.480303, -79.183627	904	QCAZA58308	RDT0088	0.6	19.55	ND	05_Oct_2014	5,8-I	_219F/219L-1	158708.4789
Dendrobatidae	Epipedobates tricolor	Guanujo	Bolívar	Ecuador	-1.480303, -79.183627	904	QCAZA58308	RDT0088	0.6	19.55	ND	05_Oct_2014	Unclass	_New233-5	61157.00345
Dendrobatidae	Epipedobates tricolor	Guanujo	Bolívar	Ecuador	-1.480303, -79.183627	904	QCAZA58308	RDT0088	0.6	19.55	ND	05_Oct_2014	Unclass	_New235-3	351630.3268
Dendrobatidae	Epipedobates tricolor	Guanujo	Bolívar	Ecuador	-1.480303, -79.183627	904	QCAZA58308	RDT0088	0.6	19.55	ND	05_Oct_2014	Unclass	_New235-8	94158.52632
Dendrobatidae	Epipedobates tricolor	Guanujo	Bolívar	Ecuador	-1.480303, -79.183627	904	QCAZA58308	RDT0088	0.6	19.55	ND	05_Oct_2014	Unclass	_New241-1	171924.0662
Dendrobatidae	Epipedobates tricolor	Guanujo	Bolívar	Ecuador	-1.480303, -79.183627	904	QCAZA58308	RDT0088	0.6	19.55	ND	05_Oct_2014	4,6-Q	_195C-2	6600904.165
Dendrobatidae	Epipedobates tricolor	Guanujo	Bolívar	Ecuador	-1.480303, -79.183627	904	QCAZA58308	RDT0088	0.6	19.55	ND	05_Oct_2014	4,6-Q	_New221-8	226454.1269
Dendrobatidae	Epipedobates tricolor	Guanujo	Bolívar	Ecuador	-1.480303, -79.183627	904	QCAZA58308	RDT0088	0.6	19.55	ND	05_Oct_2014	5,6,8-I	_195G-1	1627326.887
Dendrobatidae	Epipedobates tricolor	Guanujo	Bolívar	Ecuador	-1.480303, -79.183627	904	QCAZA58308	RDT0088	0.6	19.55	ND	05_Oct_2014	5,6,8-I	_195G-3	6610825.23
Dendrobatidae	Epipedobates tricolor	Guanujo	Bolívar	Ecuador	-1.480303, -79.183627	904	QCAZA58308	RDT0088	0.6	19.55	ND	05_Oct_2014	5,6,8-I	_221P-1	226211.7068
Dendrobatidae	Epipedobates tricolor	Guanujo	Bolívar	Ecuador	-1.480303, -79.183627	904	QCAZA58308	RDT0088	0.6	19.55	ND	05_Oct_2014	5,6,8-I	_221Q-2	213840.2801
Dendrobatidae	Epipedobates tricolor	Guanujo	Bolívar	Ecuador	-1.480303, -79.183627	904	QCAZA58308	RDT0088	0.6	19.55	ND	05_Oct_2014	DHQ	_219A-3	226065.6537
Dendrobatidae	Epipedobates tricolor	Guanujo	Bolívar	Ecuador	-1.480303, -79.183627	904	QCAZA58308	RDT0088	0.6	19.55	ND	05_Oct_2014	DHQ	_223F-1	359882.9773
Dendrobatidae	Epipedobates tricolor	Guanujo	Bolívar	Ecuador	-1.480303, -79.183627	904	QCAZA58308	RDT0088	0.6	19.55	ND	05_Oct_2014	DHQ	_223F-3	379509.9467
Dendrobatidae	Epipedobates tricolor	Guanujo	Bolívar	Ecuador	-1.480303, -79.183627	904	QCAZA58308	RDT0088	0.6	19.55	ND	05_Oct_2014	DHQ	_233C-2	52934.33622
Dendrobatidae	Epipedobates tricolor	Guanujo	Bolívar	Ecuador	-1.480303, -79.183627	904	QCAZA58308	RDT0088	0.6	19.55	ND	05_Oct_2014	DHQ	_233C-3	46614.4678
Dendrobatidae	Epipedobates tricolor	Guanujo	Bolívar	Ecuador	-1.480303, -79.183627	904	QCAZA58308	RDT0088	0.6	19.55	ND	05_Oct_2014	DHQ	_243A-2	312704.276
Dendrobatidae	Epipedobates tricolor	Guanujo	Bolívar	Ecuador	-1.480303, -79.183627	904	QCAZA58308	RDT0088	0.6	19.55	ND	05_Oct_2014	DHQ	_243A-3	767230.4038
Dendrobatidae	Epipedobates tricolor	Guanujo	Bolívar	Ecuador	-1.480303, -79.183627	904	QCAZA58308	RDT0088	0.6	19.55	ND	05_Oct_2014	2,5-Pyr	_253I-1	172016.8117
Dendrobatidae	Epipedobates tricolor	Guanujo	Bolívar	Ecuador	-1.480303, -79.183627	904	QCAZA58308	RDT0088	0.6	19.55	ND	05_Oct_2014	2,6-Pip	_225I-1	74598.98997
Dendrobatidae	Epipedobates tricolor	Guanujo	Bolívar	Ecuador	-1.480303, -79.183627	904	QCAZA58308	RDT0088	0.6	19.55	ND	05_Oct_2014	DHQ	_New193-2	2439730.763
Dendrobatidae	Epipedobates tricolor	Guanujo	Bolívar	Ecuador	-1.480303, -79.183627	904	QCAZA58308	RDT0088	0.6	19.55	ND	05_Oct_2014	DHQ	_New221-7	64153.25027
Dendrobatidae	Epipedobates tricolor	Guanujo	Bolívar	Ecuador	-1.480303, -79.183627	904	QCAZA58308	RDT0088	0.6	19.55	ND	05_Oct_2014	DHQ	_New239-3,4	414337.6466
Dendrobatidae	Epipedobates tricolor	Guanujo	Bolívar	Ecuador	-1.480303, -79.183627	904	QCAZA58308	RDT0088	0.6	19.55	ND	05_Oct_2014	DHQ	_New239-4	107779.9742
Dendrobatidae	Epipedobates tricolor	Guanujo	Bolívar	Ecuador	-1.480303, -79.183627	904	QCAZA58308	RDT0088	0.6	19.55	ND	05_Oct_2014	DHQ	_New239-7	178156.8095
Dendrobatidae	Epipedobates tricolor	Guanujo	Bolívar	Ecuador	-1.480303, -79.183627	904	QCAZA58308	RDT0088	0.6	19.55	ND	05_Oct_2014	DHQ	_New273-1	42126.00492
Dendrobatidae	Epipedobates tricolor	Guanujo	Bolívar	Ecuador	-1.480303, -79.183627	904	QCAZA58308	RDT0088	0.6	19.55	ND	05_Oct_2014	DHQ	_New291-1	190476.6433
Dendrobatidae	Epipedobates tricolor	Guanujo	Bolívar	Ecuador	-1.480303, -79.183627	904	QCAZA58308	RDT0088	0.6	19.55	ND	05_Oct_2014	DeoxyPTX	_235V-1	360092.582
Dendrobatidae	Epipedobates tricolor	Guanujo	Bolívar	Ecuador	-1.480303, -79.183627	904	QCAZA58308	RDT0088	0.6	19.55	ND	05_Oct_2014	DeoxyPTX	_New237-3	172146.5779
Dendrobatidae	Epipedobates tricolor	Guanujo	Bolívar	Ecuador	-1.480303, -79.183627	904	QCAZA58308	RDT0088	0.6	19.55	ND	05_Oct_2014	DeoxyPTX	_New267	105340.7941
Dendrobatidae	Epipedobates tricolor	Guanujo	Bolívar	Ecuador	-1.480303, -79.183627	904	QCAZA58308	RDT0088	0.6	19.55	ND	05_Oct_2014	HO-DHQ	_New233-3	60273.25876
Dendrobatidae	Epipedobates tricolor	Guanujo	Bolívar	Ecuador	-1.480303, -79.183627	904	QCAZA58308	RDT0088	0.6	19.55	ND	05_Oct_2014	Lehm	_275A/275G-2	321599.5407
Dendrobatidae	Epipedobates tricolor	Guanujo	Bolívar	Ecuador	-1.480303, -79.183627	904	QCAZA58308	RDT0088	0.6	19.55	ND	05_Oct_2014	Lehm	_275A/275G-3	7153631.734
Dendrobatidae	Epipedobates tricolor	Guanujo	Bolívar	Ecuador	-1.480303, -79.183627	904	QCAZA58308	RDT0088	0.6	19.55	ND	05_Oct_2014	Lehm	_277A-2	321818.0159
Dendrobatidae	Epipedobates tricolor	Guanujo	Bolívar	Ecuador	-1.480303, -79.183627	904	QCAZA58308	RDT0088	0.6	19.55	ND	05_Oct_2014	Lehm	_293F	4523806.464
Dendrobatidae	Epipedobates tricolor	Guanujo	Bolívar	Ecuador	-1.480303, -79.183627	904	QCAZA58308	RDT0088	0.6	19.55	ND	05_Oct_2014	Lehm	_295F-1	1477043.253
Dendrobatidae	Epipedobates tricolor	Guanujo	Bolívar	Ecuador	-1.480303, -79.183627	904	QCAZA58308	RDT0088	0.6	19.55	ND	05_Oct_2014	PTX	_251D	899895.3012
Dendrobatidae	Epipedobates tricolor	Guanujo	Bolívar	Ecuador	-1.480303, -79.183627	904	QCAZA58308	RDT0088	0.6	19.55	ND	05_Oct_2014	5,8-I	_New251-5	417245.5381
Dendrobatidae	Epipedobates tricolor	Guanujo	Bolívar	Ecuador	-1.480303, -79.183627	904	QCAZA58308	RDT0088	0.6	19.55	ND	05_Oct_2014	3,5-I	_275C-1	3087426.662
Dendrobatidae	Epipedobates tricolor	Guanujo	Bolívar	Ecuador	-1.480303, -79.183627	904	QCAZA58308	RDT0088	0.6	19.55	ND	05_Oct_2014	Unclass	_235R-1	251879.4401
Dendrobatidae	Epipedobates tricolor	Guanujo	Bolívar	Ecuador	-1.480303, -79.183627	904	QCAZA58308	RDT0088	0.6	19.55	ND	05_Oct_2014	Unclass	_235R-2	181024.0998
Dendrobatidae	Epipedobates tricolor	Guanujo	Bolívar	Ecuador	-1.480303, -79.183627	904	QCAZA58308	RDT0088	0.6	19.55	ND	05_Oct_2014	5,8-I	_205A-1	719074.9045
Dendrobatidae	Epipedobates tricolor	Guanujo	Bolívar	Ecuador	-1.480303, -79.183627	904	QCAZA58308	RDT0088	0.6	19.55	ND	05_Oct_2014	3,5-P	_237R-1	15901974.81
Dendrobatidae	Epipedobates tricolor	Guanujo	Bolívar	Ecuador	-1.480303, -79.183627	904	QCAZA58308	RDT0088	0.6	19.55	ND	05_Oct_2014	3,5-I	_New251-1	98736.96194
Dendrobatidae	Epipedobates tricolor	Guanujo	Bolívar	Ecuador	-1.480303, -79.183627	904	QCAZA58308	RDT0088	0.6	19.55	ND	05_Oct_2014	3,5-I	_New251-3	112887.514
Dendrobatidae	Epipedobates tricolor	Guanujo	Bolívar	Ecuador	-1.480303, -79.183627	904	QCAZA58308	RDT0088	0.6	19.55	ND	05_Oct_2014	3,5-I	_New279-1	995928.1259
Dendrobatidae	Epipedobates tricolor	Guanujo	Bolívar	Ecuador	-1.480303, -79.183627	904	QCAZA58308	RDT0088	0.6	19.55	ND	05_Oct_2014	3,5-I	_New309-3	145447.5532
Dendrobatidae	Epipedobates tricolor	Guanujo	Bolívar	Ecuador	-1.480303, -79.183627	904	QCAZA58308	RDT0088	0.6	19.55	ND	05_Oct_2014	3,5-P	_223H-1	52799.72016
Dendrobatidae	Epipedobates tricolor	Guanujo	Bolívar	Ecuador	-1.480303, -79.183627	904	QCAZA58308	RDT0088	0.6	19.55	ND	05_Oct_2014	5,8-I	_239U-1	943824.176
Dendrobatidae	Epipedobates tricolor	Guanujo	Bolívar	Ecuador	-1.480303, -79.183627	904	QCAZA58308	RDT0088	0.6	19.55	ND	05_Oct_2014	5,8-I	_251B-1	362825.4473
Dendrobatidae	Epipedobates tricolor	Guanujo	Bolívar	Ecuador	-1.480303, -79.183627	904	QCAZA58308	RDT0088	0.6	19.55	ND	05_Oct_2014	5,8-I	_251B-2	3467996.025
Dendrobatidae	Epipedobates tricolor	Guanujo	Bolívar	Ecuador	-1.480303, -79.183627	904	QCAZA58308	RDT0088	0.6	19.55	ND	05_Oct_2014	3,5-P	_New255-2	1364416.764
Dendrobatidae	Epipedobates tricolor	Guanujo	Bolívar	Ecuador	-1.480303, -79.183627	904	QCAZA58308	RDT0088	0.6	19.55	ND	05_Oct_2014	5,8-I	_New237-8	523370.7775
Dendrobatidae	Epipedobates tricolor	Guanujo	Bolívar	Ecuador	-1.480303, -79.183627	904	QCAZA58308	RDT0088	0.6	19.55	ND	05_Oct_2014	5,6,8-I	_New265-5	2078392.844
Dendrobatidae	Epipedobates tricolor	Guanujo	Bolívar	Ecuador	-1.480303, -79.183627	904	QCAZA58308	RDT0088	0.6	19.55	ND	05_Oct_2014	5,8-I	_203A-2	922423.4593
Dendrobatidae	Epipedobates tricolor	Guanujo	Bolívar	Ecuador	-1.480303, -79.183627	904	QCAZA58308	RDT0088	0.6	19.55	ND	05_Oct_2014	5,8-I	_195I-1	290872.1439
Dendrobatidae	Epipedobates tricolor	Guanujo	Bolívar	Ecuador	-1.480303, -79.183627	904	QCAZA58308	RDT0088	0.6	19.55	ND	05_Oct_2014	5,8-I	_203A-1	718868.3338
Dendrobatidae	Epipedobates tricolor	Guanujo	Bolívar	Ecuador	-1.480303, -79.183627	904	QCAZA58308	RDT0088	0.6	19.55	ND	05_Oct_2014	5,8-I	_203A-3	14982.77076
Dendrobatidae	Epipedobates tricolor	Guanujo	Bolívar	Ecuador	-1.480303, -79.183627	904	QCAZA58308	RDT0088	0.6	19.55	ND	05_Oct_2014	5,8-I	_203A-4	338487.2512
Dendrobatidae	Epipedobates tricolor	Guanujo	Bolívar	Ecuador	-1.480303, -79.183627	904	QCAZA58308	RDT0088	0.6	19.55	ND	05_Oct_2014	5,8-I	_281O-1	167203.8875
Dendrobatidae	Epipedobates tricolor	Guanujo	Bolívar	Ecuador	-1.480303, -79.183627	904	QCAZA58308	RDT0088	0.6	19.55	ND	05_Oct_2014	5,8-I	_237H-1	222783.0383
Dendrobatidae	Epipedobates tricolor	Guanujo	Bolívar	Ecuador	-1.480303, -79.183627	904	QCAZA58308	RDT0088	0.6	19.55	ND	05_Oct_2014	5,8-I	_231C-3	106301.6151
Dendrobatidae	Epipedobates tricolor	Guanujo	Bolívar	Ecuador	-1.480303, -79.183627	904	QCAZA58308	RDT0088	0.6	19.55	ND	05_Oct_2014	5,6,8-I	_273A-1	964104.0242
Dendrobatidae	Epipedobates tricolor	Guanujo	Bolívar	Ecuador	-1.480303, -79.183627	904	QCAZA58308	RDT0088	0.6	19.55	ND	05_Oct_2014	5,8-I	_New237-2	1847131.15
Dendrobatidae	Epipedobates tricolor	Guanujo	Bolívar	Ecuador	-1.480303, -79.183627	904	QCAZA58308	RDT0088	0.6	19.55	ND	05_Oct_2014	5,8-I	_235B-2	103270.6775
Dendrobatidae	Ameerega hahneli	Canelos	Pastaza	Ecuador	-1.584396, -77.789511	595.5	QCAZA58309	RDT0089	1	21.86	ND	08_Oct_2014	3,5-I	_239AB-3	486223.5556
Dendrobatidae	Ameerega hahneli	Canelos	Pastaza	Ecuador	-1.584396, -77.789511	595.5	QCAZA58309	RDT0089	1	21.86	ND	08_Oct_2014	3,5-I	_195B-2	269139.9266
Dendrobatidae	Ameerega hahneli	Canelos	Pastaza	Ecuador	-1.584396, -77.789511	595.5	QCAZA58309	RDT0089	1	21.86	ND	08_Oct_2014	3,5-I	_211E-2	562969.9124
Dendrobatidae	Ameerega hahneli	Canelos	Pastaza	Ecuador	-1.584396, -77.789511	595.5	QCAZA58309	RDT0089	1	21.86	ND	08_Oct_2014	5,8-I	_203A-3	160082.5422
Dendrobatidae	Ameerega hahneli	Canelos	Pastaza	Ecuador	-1.584396, -77.789511	595.5	QCAZA58309	RDT0089	1	21.86	ND	08_Oct_2014	5,8-I	_209B-2	811108.8713
Dendrobatidae	Ameerega hahneli	Canelos	Pastaza	Ecuador	-1.584396, -77.789511	595.5	QCAZA58309	RDT0089	1	21.86	ND	08_Oct_2014	5,8-I	_251B-2	303418.3746
Dendrobatidae	Ameerega hahneli	Canelos	Pastaza	Ecuador	-1.584396, -77.789511	595.5	QCAZA58309	RDT0089	1	21.86	ND	08_Oct_2014	5,8-I	_251N-1	287973.3468
Dendrobatidae	Ameerega hahneli	Canelos	Pastaza	Ecuador	-1.584396, -77.789511	595.5	QCAZA58309	RDT0089	1	21.86	ND	08_Oct_2014	3,5-I	_275C-1	226229.767
Dendrobatidae	Ameerega hahneli	Canelos	Pastaza	Ecuador	-1.584396, -77.789511	595.5	QCAZA58309	RDT0089	1	21.86	ND	08_Oct_2014	5,8-I	_237H-1	397224.1052
Dendrobatidae	Ameerega hahneli	Canelos	Pastaza	Ecuador	-1.584396, -77.789511	595.5	QCAZA58309	RDT0089	1	21.86	ND	08_Oct_2014	5,8-I	_243B-1	458428.9738
Dendrobatidae	Ameerega hahneli	Canelos	Pastaza	Ecuador	-1.584396, -77.789511	595.5	QCAZA58309	RDT0089	1	21.86	ND	08_Oct_2014	5,8-I	_243B-2	555379.9526
Dendrobatidae	Ameerega hahneli	Canelos	Pastaza	Ecuador	-1.584396, -77.789511	595.5	QCAZA58309	RDT0089	1	21.86	ND	08_Oct_2014	5,8-I	_245B-1	2115433.84
Dendrobatidae	Ameerega hahneli	Canelos	Pastaza	Ecuador	-1.584396, -77.789511	595.5	QCAZA58309	RDT0089	1	21.86	ND	08_Oct_2014	1,3,4-Q	_New249-2	301910.4822
Dendrobatidae	Ameerega hahneli	Canelos	Pastaza	Ecuador	-1.584396, -77.789511	595.5	QCAZA58309	RDT0089	1	21.86	ND	08_Oct_2014	5,6,8-I	_237L-3	292258.263
Dendrobatidae	Ameerega hahneli	Canelos	Pastaza	Ecuador	-1.584396, -77.789511	595.5	QCAZA58309	RDT0089	1	21.86	ND	08_Oct_2014	5,6,8-I	_251T	198656.7241
Dendrobatidae	Ameerega hahneli	Canelos	Pastaza	Ecuador	-1.584396, -77.789511	595.5	QCAZA58309	RDT0089	1	21.86	ND	08_Oct_2014	1,4-Q	_257D-1	88920.33848
Dendrobatidae	Ameerega hahneli	Canelos	Pastaza	Ecuador	-1.584396, -77.789511	595.5	QCAZA58309	RDT0089	1	21.86	ND	08_Oct_2014	5,6,8-I	_New265-1	403289.3156
Dendrobatidae	Ameerega hahneli	Canelos	Pastaza	Ecuador	-1.584396, -77.789511	595.5	QCAZA58309	RDT0089	1	21.86	ND	08_Oct_2014	5,6,8-I	_New265-5	460933.917
Dendrobatidae	Ameerega hahneli	Canelos	Pastaza	Ecuador	-1.584396, -77.789511	595.5	QCAZA58309	RDT0089	1	21.86	ND	08_Oct_2014	DHQ	_New221-7	17655880.24
Dendrobatidae	Ameerega hahneli	Canelos	Pastaza	Ecuador	-1.584396, -77.789511	595.5	QCAZA58309	RDT0089	1	21.86	ND	08_Oct_2014	DHQ	_New239-4	319723.6074
Dendrobatidae	Ameerega hahneli	Canelos	Pastaza	Ecuador	-1.584396, -77.789511	595.5	QCAZA58309	RDT0089	1	21.86	ND	08_Oct_2014	Dehydro-5,8-I	_New217-1	146584.9545
Dendrobatidae	Ameerega hahneli	Canelos	Pastaza	Ecuador	-1.584396, -77.789511	595.5	QCAZA58309	RDT0089	1	21.86	ND	08_Oct_2014	5,6,8-I	_253H-1	337213.0416
Dendrobatidae	Ameerega hahneli	Canelos	Pastaza	Ecuador	-1.584396, -77.789511	595.5	QCAZA58309	RDT0089	1	21.86	ND	08_Oct_2014	5,6,8-I	_273A-1	523625.5566
Dendrobatidae	Ameerega hahneli	Canelos	Pastaza	Ecuador	-1.584396, -77.789511	595.5	QCAZA58309	RDT0089	1	21.86	ND	08_Oct_2014	Epiquinamide	_196A-1	23541024.54
Dendrobatidae	Ameerega hahneli	Canelos	Pastaza	Ecuador	-1.584396, -77.789511	595.5	QCAZA58309	RDT0089	1	21.86	ND	08_Oct_2014	HTX	_235A-1	26230741.64
Dendrobatidae	Ameerega hahneli	Canelos	Pastaza	Ecuador	-1.584396, -77.789511	595.5	QCAZA58309	RDT0089	1	21.86	ND	08_Oct_2014	Lehm	_275A/275G-3	135350.7724
Dendrobatidae	Ameerega hahneli	Canelos	Pastaza	Ecuador	-1.584396, -77.789511	595.5	QCAZA58309	RDT0089	1	21.86	ND	08_Oct_2014	NMeDHQ	_237U-2	119851.2797
Dendrobatidae	Ameerega hahneli	Canelos	Pastaza	Ecuador	-1.584396, -77.789511	595.5	QCAZA58309	RDT0089	1	21.86	ND	08_Oct_2014	PTX	_251D	349488.2874
Dendrobatidae	Ameerega hahneli	Canelos	Pastaza	Ecuador	-1.584396, -77.789511	595.5	QCAZA58309	RDT0089	1	21.86	ND	08_Oct_2014	PTX	_267C-2	199119.3112
Dendrobatidae	Ameerega hahneli	Canelos	Pastaza	Ecuador	-1.584396, -77.789511	595.5	QCAZA58309	RDT0089	1	21.86	ND	08_Oct_2014	Pyr	_223I-1	617906.0422
Dendrobatidae	Ameerega hahneli	Canelos	Pastaza	Ecuador	-1.584396, -77.789511	595.5	QCAZA58309	RDT0089	1	21.86	ND	08_Oct_2014	1,3,4-Q	_239B-1	2721225.078
Dendrobatidae	Ameerega hahneli	Canelos	Pastaza	Ecuador	-1.584396, -77.789511	595.5	QCAZA58309	RDT0089	1	21.86	ND	08_Oct_2014	Unclass	_207N-1	2277469.896
Dendrobatidae	Ameerega hahneli	Canelos	Pastaza	Ecuador	-1.584396, -77.789511	595.5	QCAZA58309	RDT0089	1	21.86	ND	08_Oct_2014	Unclass	_207N-2	1447357.983
Dendrobatidae	Ameerega hahneli	Canelos	Pastaza	Ecuador	-1.584396, -77.789511	595.5	QCAZA58309	RDT0089	1	21.86	ND	08_Oct_2014	Unclass	_235R-1	396720.7416
Dendrobatidae	Ameerega hahneli	Canelos	Pastaza	Ecuador	-1.584396, -77.789511	595.5	QCAZA58309	RDT0089	1	21.86	ND	08_Oct_2014	Unclass	_235R-2	132570.3997
Dendrobatidae	Ameerega hahneli	Canelos	Pastaza	Ecuador	-1.584396, -77.789511	595.5	QCAZA58309	RDT0089	1	21.86	ND	08_Oct_2014	Unclass	_267I-4	868626.269
Dendrobatidae	Ameerega hahneli	Canelos	Pastaza	Ecuador	-1.584396, -77.789511	595.5	QCAZA58309	RDT0089	1	21.86	ND	08_Oct_2014	Unclass	_323I-1	3461383.736
Dendrobatidae	Ameerega hahneli	Canelos	Pastaza	Ecuador	-1.584396, -77.789511	595.5	QCAZA58309	RDT0089	1	21.86	ND	08_Oct_2014	3,5-I	_New237-1	239580.071
Dendrobatidae	Ameerega hahneli	Canelos	Pastaza	Ecuador	-1.584396, -77.789511	595.5	QCAZA58309	RDT0089	1	21.86	ND	08_Oct_2014	DeoxyPTX	_235V-1	875010.5478
Dendrobatidae	Ameerega hahneli	Canelos	Pastaza	Ecuador	-1.584396, -77.789511	595.5	QCAZA58309	RDT0089	1	21.86	ND	08_Oct_2014	3,5-P	_223H-1	253950.3718
Dendrobatidae	Ameerega hahneli	Canelos	Pastaza	Ecuador	-1.584396, -77.789511	595.5	QCAZA58309	RDT0089	1	21.86	ND	08_Oct_2014	3,5-P	_237G-1	282085.6362
Dendrobatidae	Ameerega hahneli	Canelos	Pastaza	Ecuador	-1.584396, -77.789511	595.5	QCAZA58309	RDT0089	1	21.86	ND	08_Oct_2014	3,5-P	_237R-1	804560.1382
Dendrobatidae	Ameerega hahneli	Canelos	Pastaza	Ecuador	-1.584396, -77.789511	595.5	QCAZA58309	RDT0089	1	21.86	ND	08_Oct_2014	3,5-P	_249I-1	13349913.01
Dendrobatidae	Ameerega hahneli	Canelos	Pastaza	Ecuador	-1.584396, -77.789511	595.5	QCAZA58309	RDT0089	1	21.86	ND	08_Oct_2014	3,5-P	_249I-2	184647.8594
Dendrobatidae	Ameerega hahneli	Canelos	Pastaza	Ecuador	-1.584396, -77.789511	595.5	QCAZA58309	RDT0089	1	21.86	ND	08_Oct_2014	3,5-P	_251K-1	154524.9266
Dendrobatidae	Ameerega hahneli	Canelos	Pastaza	Ecuador	-1.584396, -77.789511	595.5	QCAZA58309	RDT0089	1	21.86	ND	08_Oct_2014	3,5-P	_New211-2	878160.8154
Dendrobatidae	Ameerega hahneli	Canelos	Pastaza	Ecuador	-1.584396, -77.789511	595.5	QCAZA58309	RDT0089	1	21.86	ND	08_Oct_2014	3,5-P	_New233-1	878160.8154
Dendrobatidae	Ameerega hahneli	Canelos	Pastaza	Ecuador	-1.584396, -77.789511	595.5	QCAZA58309	RDT0089	1	21.86	ND	08_Oct_2014	3,5-P	_New255-2	929363.1076
Dendrobatidae	Ameerega hahneli	Canelos	Pastaza	Ecuador	-1.584396, -77.789511	595.5	QCAZA58309	RDT0089	1	21.86	ND	08_Oct_2014	3,5-P	_New265-3	218205.1246
Dendrobatidae	Ameerega hahneli	Canelos	Pastaza	Ecuador	-1.584396, -77.789511	595.5	QCAZA58309	RDT0089	1	21.86	ND	08_Oct_2014	3,5-Q	_275I-1	16603728.65
Dendrobatidae	Ameerega hahneli	Canelos	Pastaza	Ecuador	-1.584396, -77.789511	595.5	QCAZA58309	RDT0089	1	21.86	ND	08_Oct_2014	4,6-Q	_New167-2	136895.3267
Dendrobatidae	Ameerega hahneli	Canelos	Pastaza	Ecuador	-1.584396, -77.789511	595.5	QCAZA58309	RDT0089	1	21.86	ND	08_Oct_2014	4,6-Q	_New221-8	364552.661
Dendrobatidae	Ameerega hahneli	Canelos	Pastaza	Ecuador	-1.584396, -77.789511	595.5	QCAZA58309	RDT0089	1	21.86	ND	08_Oct_2014	5,6,8-I	_209C-3	1450876.715
Dendrobatidae	Ameerega hahneli	Canelos	Pastaza	Ecuador	-1.584396, -77.789511	595.5	QCAZA58309	RDT0089	1	21.86	ND	08_Oct_2014	5,6,8-I	_223C-1	3803105.536
Dendrobatidae	Ameerega hahneli	Canelos	Pastaza	Ecuador	-1.584396, -77.789511	595.5	QCAZA58309	RDT0089	1	21.86	ND	08_Oct_2014	5,6,8-I	_223C-4	198656.7241
Dendrobatidae	Ameerega hahneli	Canelos	Pastaza	Ecuador	-1.584396, -77.789511	595.5	QCAZA58309	RDT0089	1	21.86	ND	08_Oct_2014	5,6,8-I	_231B-1	249789.2465
Dendrobatidae	Ameerega hahneli	Canelos	Pastaza	Ecuador	-1.584396, -77.789511	595.5	QCAZA58309	RDT0089	1	21.86	ND	08_Oct_2014	5,6,8-I	_231B-5	338119.2872
Dendrobatidae	Ameerega hahneli	Canelos	Pastaza	Ecuador	-1.584396, -77.789511	595.5	QCAZA58309	RDT0089	1	21.86	ND	08_Oct_2014	5,6,8-I	_235E-2	249789.2465
Dendrobatidae	Ameerega hahneli	Canelos	Pastaza	Ecuador	-1.584396, -77.789511	595.5	QCAZA58309	RDT0089	1	21.86	ND	08_Oct_2014	DHQ	_233C-2	191045.5082
Dendrobatidae	Ameerega hahneli	Canelos	Pastaza	Ecuador	-1.584396, -77.789511	595.5	QCAZA58309	RDT0089	1	21.86	ND	08_Oct_2014	DHQ	_233C-3	11758994.1
Dendrobatidae	Ameerega hahneli	Canelos	Pastaza	Ecuador	-1.584396, -77.789511	595.5	QCAZA58309	RDT0089	1	21.86	ND	08_Oct_2014	DHQ	_249D-2	1210169.381
Dendrobatidae	Ameerega hahneli	Canelos	Pastaza	Ecuador	-1.584396, -77.789511	595.5	QCAZA58309	RDT0089	1	21.86	ND	08_Oct_2014	5,8-I	_217B-3	249789.2465
Dendrobatidae	Ameerega hahneli	Canelos	Pastaza	Ecuador	-1.584396, -77.789511	595.5	QCAZA58309	RDT0089	1	21.86	ND	08_Oct_2014	5,8-I	_219F/219L-2	393772.5416
Dendrobatidae	Ameerega hahneli	Canelos	Pastaza	Ecuador	-1.584396, -77.789511	595.5	QCAZA58309	RDT0089	1	21.86	ND	08_Oct_2014	5,8-I	_223D-1	811084.8381
Dendrobatidae	Ameerega hahneli	Canelos	Pastaza	Ecuador	-1.584396, -77.789511	595.5	QCAZA58309	RDT0089	1	21.86	ND	08_Oct_2014	5,8-I	_223D-4	146493.8289
Dendrobatidae	Ameerega hahneli	Canelos	Pastaza	Ecuador	-1.584396, -77.789511	595.5	QCAZA58309	RDT0089	1	21.86	ND	08_Oct_2014	5,8-I	_225D-1	146493.8289
Dendrobatidae	Ameerega hahneli	Canelos	Pastaza	Ecuador	-1.584396, -77.789511	595.5	QCAZA58309	RDT0089	1	21.86	ND	08_Oct_2014	5,8-I	_231B-4	13562738.67
Dendrobatidae	Ameerega hahneli	Canelos	Pastaza	Ecuador	-1.584396, -77.789511	595.5	QCAZA58309	RDT0089	1	21.86	ND	08_Oct_2014	5,8-I	_231C-1	146537.3697
Dendrobatidae	Ameerega hahneli	Canelos	Pastaza	Ecuador	-1.584396, -77.789511	595.5	QCAZA58309	RDT0089	1	21.86	ND	08_Oct_2014	Unclass	_New267-2	17155.40783
Dendrobatidae	Ameerega hahneli	Canelos	Pastaza	Ecuador	-1.584396, -77.789511	595.5	QCAZA58309	RDT0089	1	21.86	ND	08_Oct_2014	Unclass	_New271-1	318866.5592
Dendrobatidae	Ameerega hahneli	Canelos	Pastaza	Ecuador	-1.584396, -77.789511	595.5	QCAZA58309	RDT0089	1	21.86	ND	08_Oct_2014	DHQ	_219A-1	29757504.88
Dendrobatidae	Ameerega hahneli	Canelos	Pastaza	Ecuador	-1.584396, -77.789511	595.5	QCAZA58309	RDT0089	1	21.86	ND	08_Oct_2014	DHQ	_219A-2	364698.0284
Dendrobatidae	Ameerega hahneli	Canelos	Pastaza	Ecuador	-1.584396, -77.789511	595.5	QCAZA58309	RDT0089	1	21.86	ND	08_Oct_2014	DHQ	_219A-3	385713087
Dendrobatidae	Ameerega hahneli	Canelos	Pastaza	Ecuador	-1.584396, -77.789511	595.5	QCAZA58309	RDT0089	1	21.86	ND	08_Oct_2014	DHQ	_223F-1	875029.6534
Dendrobatidae	Ameerega hahneli	Canelos	Pastaza	Ecuador	-1.584396, -77.789511	595.5	QCAZA58309	RDT0089	1	21.86	ND	08_Oct_2014	Unclass	_New235-3	1180576.39
Dendrobatidae	Ameerega hahneli	Canelos	Pastaza	Ecuador	-1.584396, -77.789511	595.5	QCAZA58309	RDT0089	1	21.86	ND	08_Oct_2014	Unclass	_New235-5	74438.7329
Dendrobatidae	Ameerega hahneli	Canelos	Pastaza	Ecuador	-1.584396, -77.789511	595.5	QCAZA58309	RDT0089	1	21.86	ND	08_Oct_2014	Unclass	_New247-1	783786.1376
Dendrobatidae	Ameerega hahneli	Canelos	Pastaza	Ecuador	-1.584396, -77.789511	595.5	QCAZA58309	RDT0089	1	21.86	ND	08_Oct_2014	5,8-I	_New237-8	169210.8169
Dendrobatidae	Ameerega hahneli	Canelos	Pastaza	Ecuador	-1.584396, -77.789511	595.5	QCAZA58309	RDT0089	1	21.86	ND	08_Oct_2014	aPTX	_New323-1	263238.3398
Dendrobatidae	Ameerega hahneli	Canelos	Pastaza	Ecuador	-1.584396, -77.789511	595.5	QCAZA58309	RDT0089	1	21.86	ND	08_Oct_2014	Unclass	_New283-2	877027.5554
Dendrobatidae	Ameerega hahneli	Canelos	Pastaza	Ecuador	-1.584396, -77.789511	595.5	QCAZA58309	RDT0089	1	21.86	ND	08_Oct_2014	Unclass	_New309-1	564445.4686
Dendrobatidae	Ameerega hahneli	Canelos	Pastaza	Ecuador	-1.584396, -77.789511	595.5	QCAZA58309	RDT0089	1	21.86	ND	08_Oct_2014	Unclass	_New333-1	261894.0312
Dendrobatidae	Ameerega hahneli	Canelos	Pastaza	Ecuador	-1.584396, -77.789511	595.5	QCAZA58309	RDT0089	1	21.86	ND	08_Oct_2014	Unclass	_New183-1	605672.6626
Dendrobatidae	Ameerega hahneli	Canelos	Pastaza	Ecuador	-1.584396, -77.789511	595.5	QCAZA58309	RDT0089	1	21.86	ND	08_Oct_2014	DHQ	_223Q-1	393954.7927
Dendrobatidae	Ameerega hahneli	Canelos	Pastaza	Ecuador	-1.584396, -77.789511	595.5	QCAZA58309	RDT0089	1	21.86	ND	08_Oct_2014	DHQ	_233C-1	13349363.58
Dendrobatidae	Ameerega hahneli	Canelos	Pastaza	Ecuador	-1.58451, -77.790081	599.1	QCAZA58310	RDT0090	1.1	24.57	F	08_Oct_2014	Unclass	_New235-3	12237784.12
Dendrobatidae	Ameerega hahneli	Canelos	Pastaza	Ecuador	-1.58451, -77.790081	599.1	QCAZA58310	RDT0090	1.1	24.57	F	08_Oct_2014	Unclass	_New235-5	1126591.261
Dendrobatidae	Ameerega hahneli	Canelos	Pastaza	Ecuador	-1.58451, -77.790081	599.1	QCAZA58310	RDT0090	1.1	24.57	F	08_Oct_2014	Unclass	_323I-1	108574222.9
Dendrobatidae	Ameerega hahneli	Canelos	Pastaza	Ecuador	-1.58451, -77.790081	599.1	QCAZA58310	RDT0090	1.1	24.57	F	08_Oct_2014	Unclass	_239B-3	877799.5092
Dendrobatidae	Ameerega hahneli	Canelos	Pastaza	Ecuador	-1.58451, -77.790081	599.1	QCAZA58310	RDT0090	1.1	24.57	F	08_Oct_2014	Unclass	_207N-2	4119520.126
Dendrobatidae	Ameerega hahneli	Canelos	Pastaza	Ecuador	-1.58451, -77.790081	599.1	QCAZA58310	RDT0090	1.1	24.57	F	08_Oct_2014	Unclass	_339F-1	2109592.736
Dendrobatidae	Ameerega hahneli	Canelos	Pastaza	Ecuador	-1.58451, -77.790081	599.1	QCAZA58310	RDT0090	1.1	24.57	F	08_Oct_2014	Unclass	_323I-2	1333833.498
Dendrobatidae	Ameerega hahneli	Canelos	Pastaza	Ecuador	-1.58451, -77.790081	599.1	QCAZA58310	RDT0090	1.1	24.57	F	08_Oct_2014	5,8-I	_207A-1	90613.09238
Dendrobatidae	Ameerega hahneli	Canelos	Pastaza	Ecuador	-1.58451, -77.790081	599.1	QCAZA58310	RDT0090	1.1	24.57	F	08_Oct_2014	5,8-I	_207A-2	3158664.354
Dendrobatidae	Ameerega hahneli	Canelos	Pastaza	Ecuador	-1.58451, -77.790081	599.1	QCAZA58310	RDT0090	1.1	24.57	F	08_Oct_2014	5,8-I	_223D-1	3257420.351
Dendrobatidae	Ameerega hahneli	Canelos	Pastaza	Ecuador	-1.58451, -77.790081	599.1	QCAZA58310	RDT0090	1.1	24.57	F	08_Oct_2014	5,8-I	_217B-3	3965967.405
Dendrobatidae	Ameerega hahneli	Canelos	Pastaza	Ecuador	-1.58451, -77.790081	599.1	QCAZA58310	RDT0090	1.1	24.57	F	08_Oct_2014	5,8-I	_217B-5	7697485.962
Dendrobatidae	Ameerega hahneli	Canelos	Pastaza	Ecuador	-1.58451, -77.790081	599.1	QCAZA58310	RDT0090	1.1	24.57	F	08_Oct_2014	5,8-I	_219F/219L-2	711842.2235
Dendrobatidae	Ameerega hahneli	Canelos	Pastaza	Ecuador	-1.58451, -77.790081	599.1	QCAZA58310	RDT0090	1.1	24.57	F	08_Oct_2014	5,8-I	_209B-2	3259286.107
Dendrobatidae	Ameerega hahneli	Canelos	Pastaza	Ecuador	-1.58451, -77.790081	599.1	QCAZA58310	RDT0090	1.1	24.57	F	08_Oct_2014	Unclass	_New269-3	7537403.028
Dendrobatidae	Ameerega hahneli	Canelos	Pastaza	Ecuador	-1.58451, -77.790081	599.1	QCAZA58310	RDT0090	1.1	24.57	F	08_Oct_2014	Unclass	_New271-1	3402150.738
Dendrobatidae	Ameerega hahneli	Canelos	Pastaza	Ecuador	-1.58451, -77.790081	599.1	QCAZA58310	RDT0090	1.1	24.57	F	08_Oct_2014	Unclass	_New283-1	2067366.534
Dendrobatidae	Ameerega hahneli	Canelos	Pastaza	Ecuador	-1.58451, -77.790081	599.1	QCAZA58310	RDT0090	1.1	24.57	F	08_Oct_2014	Unclass	_New283-2	3993972.916
Dendrobatidae	Ameerega hahneli	Canelos	Pastaza	Ecuador	-1.58451, -77.790081	599.1	QCAZA58310	RDT0090	1.1	24.57	F	08_Oct_2014	Unclass	_233K-1	100692.1765
Dendrobatidae	Ameerega hahneli	Canelos	Pastaza	Ecuador	-1.58451, -77.790081	599.1	QCAZA58310	RDT0090	1.1	24.57	F	08_Oct_2014	Unclass	_235R-1	588403.358
Dendrobatidae	Ameerega hahneli	Canelos	Pastaza	Ecuador	-1.58451, -77.790081	599.1	QCAZA58310	RDT0090	1.1	24.57	F	08_Oct_2014	Unclass	_235R-2	282775.6558
Dendrobatidae	Ameerega hahneli	Canelos	Pastaza	Ecuador	-1.58451, -77.790081	599.1	QCAZA58310	RDT0090	1.1	24.57	F	08_Oct_2014	5,8-I	_241F-1	310393.0266
Dendrobatidae	Ameerega hahneli	Canelos	Pastaza	Ecuador	-1.58451, -77.790081	599.1	QCAZA58310	RDT0090	1.1	24.57	F	08_Oct_2014	5,8-I	_243B-1	1769983.432
Dendrobatidae	Ameerega hahneli	Canelos	Pastaza	Ecuador	-1.58451, -77.790081	599.1	QCAZA58310	RDT0090	1.1	24.57	F	08_Oct_2014	5,8-I	_243B-2	4434007.13
Dendrobatidae	Ameerega hahneli	Canelos	Pastaza	Ecuador	-1.58451, -77.790081	599.1	QCAZA58310	RDT0090	1.1	24.57	F	08_Oct_2014	Unclass	_New237-4	1865362.623
Dendrobatidae	Ameerega hahneli	Canelos	Pastaza	Ecuador	-1.58451, -77.790081	599.1	QCAZA58310	RDT0090	1.1	24.57	F	08_Oct_2014	Unclass	_New247-1	926959.0022
Dendrobatidae	Ameerega hahneli	Canelos	Pastaza	Ecuador	-1.58451, -77.790081	599.1	QCAZA58310	RDT0090	1.1	24.57	F	08_Oct_2014	Unclass	_New249-4	905951.0186
Dendrobatidae	Ameerega hahneli	Canelos	Pastaza	Ecuador	-1.58451, -77.790081	599.1	QCAZA58310	RDT0090	1.1	24.57	F	08_Oct_2014	Unclass	_New263	202385.6952
Dendrobatidae	Ameerega hahneli	Canelos	Pastaza	Ecuador	-1.58451, -77.790081	599.1	QCAZA58310	RDT0090	1.1	24.57	F	08_Oct_2014	DHQ	_New221-7	21686126.99
Dendrobatidae	Ameerega hahneli	Canelos	Pastaza	Ecuador	-1.58451, -77.790081	599.1	QCAZA58310	RDT0090	1.1	24.57	F	08_Oct_2014	DHQ	_New239-3,4	209647.9498
Dendrobatidae	Ameerega hahneli	Canelos	Pastaza	Ecuador	-1.58451, -77.790081	599.1	QCAZA58310	RDT0090	1.1	24.57	F	08_Oct_2014	DHQ	_New239-4	177157.809
Dendrobatidae	Ameerega hahneli	Canelos	Pastaza	Ecuador	-1.58451, -77.790081	599.1	QCAZA58310	RDT0090	1.1	24.57	F	08_Oct_2014	DHQ	_New239-7	376951.4446
Dendrobatidae	Ameerega hahneli	Canelos	Pastaza	Ecuador	-1.58451, -77.790081	599.1	QCAZA58310	RDT0090	1.1	24.57	F	08_Oct_2014	DHQ	_New259-1	255834.6834
Dendrobatidae	Ameerega hahneli	Canelos	Pastaza	Ecuador	-1.58451, -77.790081	599.1	QCAZA58310	RDT0090	1.1	24.57	F	08_Oct_2014	DHQ	_New289-1	217357.7542
Dendrobatidae	Ameerega hahneli	Canelos	Pastaza	Ecuador	-1.58451, -77.790081	599.1	QCAZA58310	RDT0090	1.1	24.57	F	08_Oct_2014	Dehydro-5,8-I	_New217-1	1412114.588
Dendrobatidae	Ameerega hahneli	Canelos	Pastaza	Ecuador	-1.58451, -77.790081	599.1	QCAZA58310	RDT0090	1.1	24.57	F	08_Oct_2014	DeoxyPTX	_235V-1	2782853.734
Dendrobatidae	Ameerega hahneli	Canelos	Pastaza	Ecuador	-1.58451, -77.790081	599.1	QCAZA58310	RDT0090	1.1	24.57	F	08_Oct_2014	5,8-I	_223D-4	12708398.93
Dendrobatidae	Ameerega hahneli	Canelos	Pastaza	Ecuador	-1.58451, -77.790081	599.1	QCAZA58310	RDT0090	1.1	24.57	F	08_Oct_2014	5,8-I	_223D-5	4145183.504
Dendrobatidae	Ameerega hahneli	Canelos	Pastaza	Ecuador	-1.58451, -77.790081	599.1	QCAZA58310	RDT0090	1.1	24.57	F	08_Oct_2014	5,8-I	_225D-1	12708398.93
Dendrobatidae	Ameerega hahneli	Canelos	Pastaza	Ecuador	-1.58451, -77.790081	599.1	QCAZA58310	RDT0090	1.1	24.57	F	08_Oct_2014	5,8-I	_225D-2	4145183.504
Dendrobatidae	Ameerega hahneli	Canelos	Pastaza	Ecuador	-1.58451, -77.790081	599.1	QCAZA58310	RDT0090	1.1	24.57	F	08_Oct_2014	5,8-I	_231B-4	799290907.6
Dendrobatidae	Ameerega hahneli	Canelos	Pastaza	Ecuador	-1.58451, -77.790081	599.1	QCAZA58310	RDT0090	1.1	24.57	F	08_Oct_2014	5,8-I	_231C-1	12707630.93
Dendrobatidae	Ameerega hahneli	Canelos	Pastaza	Ecuador	-1.58451, -77.790081	599.1	QCAZA58310	RDT0090	1.1	24.57	F	08_Oct_2014	5,8-I	_233M-1	596532.7304
Dendrobatidae	Ameerega hahneli	Canelos	Pastaza	Ecuador	-1.58451, -77.790081	599.1	QCAZA58310	RDT0090	1.1	24.57	F	08_Oct_2014	5,8-I	_237H-1	1067177.868
Dendrobatidae	Ameerega hahneli	Canelos	Pastaza	Ecuador	-1.58451, -77.790081	599.1	QCAZA58310	RDT0090	1.1	24.57	F	08_Oct_2014	5,8-I	_245B-1	7531599.61
Dendrobatidae	Ameerega hahneli	Canelos	Pastaza	Ecuador	-1.58451, -77.790081	599.1	QCAZA58310	RDT0090	1.1	24.57	F	08_Oct_2014	5,8-I	_251N-1	5335404.62
Dendrobatidae	Ameerega hahneli	Canelos	Pastaza	Ecuador	-1.58451, -77.790081	599.1	QCAZA58310	RDT0090	1.1	24.57	F	08_Oct_2014	5,8-I	_New253-4	1024220.684
Dendrobatidae	Ameerega hahneli	Canelos	Pastaza	Ecuador	-1.58451, -77.790081	599.1	QCAZA58310	RDT0090	1.1	24.57	F	08_Oct_2014	5,8-I	_New277-2	695321.982
Dendrobatidae	Ameerega hahneli	Canelos	Pastaza	Ecuador	-1.58451, -77.790081	599.1	QCAZA58310	RDT0090	1.1	24.57	F	08_Oct_2014	9-deoxyhPTX	_207O-1	948346.5996
Dendrobatidae	Ameerega hahneli	Canelos	Pastaza	Ecuador	-1.58451, -77.790081	599.1	QCAZA58310	RDT0090	1.1	24.57	F	08_Oct_2014	DHQ	_195A-2	1076335.94
Dendrobatidae	Ameerega hahneli	Canelos	Pastaza	Ecuador	-1.58451, -77.790081	599.1	QCAZA58310	RDT0090	1.1	24.57	F	08_Oct_2014	DHQ	_195J-1	2107441.468
Dendrobatidae	Ameerega hahneli	Canelos	Pastaza	Ecuador	-1.58451, -77.790081	599.1	QCAZA58310	RDT0090	1.1	24.57	F	08_Oct_2014	DHQ	_219A-1	55786779.2
Dendrobatidae	Ameerega hahneli	Canelos	Pastaza	Ecuador	-1.58451, -77.790081	599.1	QCAZA58310	RDT0090	1.1	24.57	F	08_Oct_2014	DHQ	_219A-2	4052521.258
Dendrobatidae	Ameerega hahneli	Canelos	Pastaza	Ecuador	-1.58451, -77.790081	599.1	QCAZA58310	RDT0090	1.1	24.57	F	08_Oct_2014	DHQ	_219A-3	822062126.2
Dendrobatidae	Ameerega hahneli	Canelos	Pastaza	Ecuador	-1.58451, -77.790081	599.1	QCAZA58310	RDT0090	1.1	24.57	F	08_Oct_2014	DHQ	_223F-1	2782826.044
Dendrobatidae	Ameerega hahneli	Canelos	Pastaza	Ecuador	-1.58451, -77.790081	599.1	QCAZA58310	RDT0090	1.1	24.57	F	08_Oct_2014	DHQ	_223F-4	9617758.844
Dendrobatidae	Ameerega hahneli	Canelos	Pastaza	Ecuador	-1.58451, -77.790081	599.1	QCAZA58310	RDT0090	1.1	24.57	F	08_Oct_2014	DHQ	_223Q-1	712218.1155
Dendrobatidae	Ameerega hahneli	Canelos	Pastaza	Ecuador	-1.58451, -77.790081	599.1	QCAZA58310	RDT0090	1.1	24.57	F	08_Oct_2014	DHQ	_233C-1	54515463.7
Dendrobatidae	Ameerega hahneli	Canelos	Pastaza	Ecuador	-1.58451, -77.790081	599.1	QCAZA58310	RDT0090	1.1	24.57	F	08_Oct_2014	DHQ	_233C-2	1046335.454
Dendrobatidae	Ameerega hahneli	Canelos	Pastaza	Ecuador	-1.58451, -77.790081	599.1	QCAZA58310	RDT0090	1.1	24.57	F	08_Oct_2014	DHQ	_233C-3	36351861.58
Dendrobatidae	Ameerega hahneli	Canelos	Pastaza	Ecuador	-1.58451, -77.790081	599.1	QCAZA58310	RDT0090	1.1	24.57	F	08_Oct_2014	Tricyclic	_New207-4	601212.6182
Dendrobatidae	Ameerega hahneli	Canelos	Pastaza	Ecuador	-1.58451, -77.790081	599.1	QCAZA58310	RDT0090	1.1	24.57	F	08_Oct_2014	1,4-Q	_233A-1	396927840.2
Dendrobatidae	Ameerega hahneli	Canelos	Pastaza	Ecuador	-1.58451, -77.790081	599.1	QCAZA58310	RDT0090	1.1	24.57	F	08_Oct_2014	1,4-Q	_257D-1	286192.4224
Dendrobatidae	Ameerega hahneli	Canelos	Pastaza	Ecuador	-1.58451, -77.790081	599.1	QCAZA58310	RDT0090	1.1	24.57	F	08_Oct_2014	3,5-I	_167E-1	377731.7984
Dendrobatidae	Ameerega hahneli	Canelos	Pastaza	Ecuador	-1.58451, -77.790081	599.1	QCAZA58310	RDT0090	1.1	24.57	F	08_Oct_2014	3,5-I	_167E-2	1153235.4
Dendrobatidae	Ameerega hahneli	Canelos	Pastaza	Ecuador	-1.58451, -77.790081	599.1	QCAZA58310	RDT0090	1.1	24.57	F	08_Oct_2014	3,5-I	_211E-1	1781371.087
Dendrobatidae	Ameerega hahneli	Canelos	Pastaza	Ecuador	-1.58451, -77.790081	599.1	QCAZA58310	RDT0090	1.1	24.57	F	08_Oct_2014	3,5-I	_223AB-1	1055911.969
Dendrobatidae	Ameerega hahneli	Canelos	Pastaza	Ecuador	-1.58451, -77.790081	599.1	QCAZA58310	RDT0090	1.1	24.57	F	08_Oct_2014	3,5-I	_223AB-2	4144896.388
Dendrobatidae	Ameerega hahneli	Canelos	Pastaza	Ecuador	-1.58451, -77.790081	599.1	QCAZA58310	RDT0090	1.1	24.57	F	08_Oct_2014	3,5-I	_223AB-3	923713.4178
Dendrobatidae	Ameerega hahneli	Canelos	Pastaza	Ecuador	-1.58451, -77.790081	599.1	QCAZA58310	RDT0090	1.1	24.57	F	08_Oct_2014	3,5-I	_223Z-1	572023.7675
Dendrobatidae	Ameerega hahneli	Canelos	Pastaza	Ecuador	-1.58451, -77.790081	599.1	QCAZA58310	RDT0090	1.1	24.57	F	08_Oct_2014	3,5-I	_239AB-1	4719117.592
Dendrobatidae	Ameerega hahneli	Canelos	Pastaza	Ecuador	-1.58451, -77.790081	599.1	QCAZA58310	RDT0090	1.1	24.57	F	08_Oct_2014	3,5-I	_239AB-3	3227962.368
Dendrobatidae	Ameerega hahneli	Canelos	Pastaza	Ecuador	-1.58451, -77.790081	599.1	QCAZA58310	RDT0090	1.1	24.57	F	08_Oct_2014	5,8-I	_231C-2	596260.8598
Dendrobatidae	Ameerega hahneli	Canelos	Pastaza	Ecuador	-1.58451, -77.790081	599.1	QCAZA58310	RDT0090	1.1	24.57	F	08_Oct_2014	3,5-P	_223M-1	572023.7675
Dendrobatidae	Ameerega hahneli	Canelos	Pastaza	Ecuador	-1.58451, -77.790081	599.1	QCAZA58310	RDT0090	1.1	24.57	F	08_Oct_2014	3,5-P	_235B-4	2241825.484
Dendrobatidae	Ameerega hahneli	Canelos	Pastaza	Ecuador	-1.58451, -77.790081	599.1	QCAZA58310	RDT0090	1.1	24.57	F	08_Oct_2014	3,5-P	_237G-1	2365284.55
Dendrobatidae	Ameerega hahneli	Canelos	Pastaza	Ecuador	-1.58451, -77.790081	599.1	QCAZA58310	RDT0090	1.1	24.57	F	08_Oct_2014	3,5-P	_237R-1	33805481.34
Dendrobatidae	Ameerega hahneli	Canelos	Pastaza	Ecuador	-1.58451, -77.790081	599.1	QCAZA58310	RDT0090	1.1	24.57	F	08_Oct_2014	3,5-P	_249I-1	54514501.32
Dendrobatidae	Ameerega hahneli	Canelos	Pastaza	Ecuador	-1.58451, -77.790081	599.1	QCAZA58310	RDT0090	1.1	24.57	F	08_Oct_2014	3,5-P	_249I-2	978975.5644
Dendrobatidae	Ameerega hahneli	Canelos	Pastaza	Ecuador	-1.58451, -77.790081	599.1	QCAZA58310	RDT0090	1.1	24.57	F	08_Oct_2014	3,5-P	_251K-1	306128428.8
Dendrobatidae	Ameerega hahneli	Canelos	Pastaza	Ecuador	-1.58451, -77.790081	599.1	QCAZA58310	RDT0090	1.1	24.57	F	08_Oct_2014	3,5-P	_251K-2	25353126.84
Dendrobatidae	Ameerega hahneli	Canelos	Pastaza	Ecuador	-1.58451, -77.790081	599.1	QCAZA58310	RDT0090	1.1	24.57	F	08_Oct_2014	3,5-P	_New211-2	4243137.963
Dendrobatidae	Ameerega hahneli	Canelos	Pastaza	Ecuador	-1.58451, -77.790081	599.1	QCAZA58310	RDT0090	1.1	24.57	F	08_Oct_2014	3,5-P	_New213-1	390946.5068
Dendrobatidae	Ameerega hahneli	Canelos	Pastaza	Ecuador	-1.58451, -77.790081	599.1	QCAZA58310	RDT0090	1.1	24.57	F	08_Oct_2014	3,5-P	_New233-1	4243137.963
Dendrobatidae	Ameerega hahneli	Canelos	Pastaza	Ecuador	-1.58451, -77.790081	599.1	QCAZA58310	RDT0090	1.1	24.57	F	08_Oct_2014	3,5-P	_New255-2	22586598.96
Dendrobatidae	Ameerega hahneli	Canelos	Pastaza	Ecuador	-1.58451, -77.790081	599.1	QCAZA58310	RDT0090	1.1	24.57	F	08_Oct_2014	3,5-P	_New265-3	2302542.496
Dendrobatidae	Ameerega hahneli	Canelos	Pastaza	Ecuador	-1.58451, -77.790081	599.1	QCAZA58310	RDT0090	1.1	24.57	F	08_Oct_2014	4,6-Q	_New221-8	4051566.782
Dendrobatidae	Ameerega hahneli	Canelos	Pastaza	Ecuador	-1.58451, -77.790081	599.1	QCAZA58310	RDT0090	1.1	24.57	F	08_Oct_2014	Unclass	_New309-1	19565727.14
Dendrobatidae	Ameerega hahneli	Canelos	Pastaza	Ecuador	-1.58451, -77.790081	599.1	QCAZA58310	RDT0090	1.1	24.57	F	08_Oct_2014	Unclass	_New333-1	9061976.966
Dendrobatidae	Ameerega hahneli	Canelos	Pastaza	Ecuador	-1.58451, -77.790081	599.1	QCAZA58310	RDT0090	1.1	24.57	F	08_Oct_2014	aPTX	_267A-1	389736.2608
Dendrobatidae	Ameerega hahneli	Canelos	Pastaza	Ecuador	-1.58451, -77.790081	599.1	QCAZA58310	RDT0090	1.1	24.57	F	08_Oct_2014	5,6,8-I	_223C-2	599274.0886
Dendrobatidae	Ameerega hahneli	Canelos	Pastaza	Ecuador	-1.58451, -77.790081	599.1	QCAZA58310	RDT0090	1.1	24.57	F	08_Oct_2014	5,6,8-I	_223C-3	1137737.258
Dendrobatidae	Ameerega hahneli	Canelos	Pastaza	Ecuador	-1.58451, -77.790081	599.1	QCAZA58310	RDT0090	1.1	24.57	F	08_Oct_2014	5,6,8-I	_223C-4	960915.991
Dendrobatidae	Ameerega hahneli	Canelos	Pastaza	Ecuador	-1.58451, -77.790081	599.1	QCAZA58310	RDT0090	1.1	24.57	F	08_Oct_2014	5,6,8-I	_223X-1	641525.6912
Dendrobatidae	Ameerega hahneli	Canelos	Pastaza	Ecuador	-1.58451, -77.790081	599.1	QCAZA58310	RDT0090	1.1	24.57	F	08_Oct_2014	5,6,8-I	_231B-1	3965967.405
Dendrobatidae	Ameerega hahneli	Canelos	Pastaza	Ecuador	-1.58451, -77.790081	599.1	QCAZA58310	RDT0090	1.1	24.57	F	08_Oct_2014	5,6,8-I	_231B-5	22136486.14
Dendrobatidae	Ameerega hahneli	Canelos	Pastaza	Ecuador	-1.58451, -77.790081	599.1	QCAZA58310	RDT0090	1.1	24.57	F	08_Oct_2014	5,6,8-I	_235E-2	3965967.405
Dendrobatidae	Ameerega hahneli	Canelos	Pastaza	Ecuador	-1.58451, -77.790081	599.1	QCAZA58310	RDT0090	1.1	24.57	F	08_Oct_2014	5,6,8-I	_237L-3	5345289.904
Dendrobatidae	Ameerega hahneli	Canelos	Pastaza	Ecuador	-1.58451, -77.790081	599.1	QCAZA58310	RDT0090	1.1	24.57	F	08_Oct_2014	5,6,8-I	_245G-1	30668817.98
Dendrobatidae	Ameerega hahneli	Canelos	Pastaza	Ecuador	-1.58451, -77.790081	599.1	QCAZA58310	RDT0090	1.1	24.57	F	08_Oct_2014	5,6,8-I	_251T	960915.991
Dendrobatidae	Ameerega hahneli	Canelos	Pastaza	Ecuador	-1.58451, -77.790081	599.1	QCAZA58310	RDT0090	1.1	24.57	F	08_Oct_2014	5,6,8-I	_253H-1	3625410.156
Dendrobatidae	Ameerega hahneli	Canelos	Pastaza	Ecuador	-1.58451, -77.790081	599.1	QCAZA58310	RDT0090	1.1	24.57	F	08_Oct_2014	5,6,8-I	_273A-1	1990707.979
Dendrobatidae	Ameerega hahneli	Canelos	Pastaza	Ecuador	-1.58451, -77.790081	599.1	QCAZA58310	RDT0090	1.1	24.57	F	08_Oct_2014	5,6,8-I	_New181-2	94576.11236
Dendrobatidae	Ameerega hahneli	Canelos	Pastaza	Ecuador	-1.58451, -77.790081	599.1	QCAZA58310	RDT0090	1.1	24.57	F	08_Oct_2014	5,6,8-I	_New265-1	3496567.018
Dendrobatidae	Ameerega hahneli	Canelos	Pastaza	Ecuador	-1.58451, -77.790081	599.1	QCAZA58310	RDT0090	1.1	24.57	F	08_Oct_2014	5,6,8-I	_New265-5	3967701.274
Dendrobatidae	Ameerega hahneli	Canelos	Pastaza	Ecuador	-1.58451, -77.790081	599.1	QCAZA58310	RDT0090	1.1	24.57	F	08_Oct_2014	5,8-I	_203A-3	3687594.222
Dendrobatidae	Ameerega hahneli	Canelos	Pastaza	Ecuador	-1.58451, -77.790081	599.1	QCAZA58310	RDT0090	1.1	24.57	F	08_Oct_2014	Lehm	_New273-2	8919764.392
Dendrobatidae	Ameerega hahneli	Canelos	Pastaza	Ecuador	-1.58451, -77.790081	599.1	QCAZA58310	RDT0090	1.1	24.57	F	08_Oct_2014	Lehm	_New275-1	2484753.492
Dendrobatidae	Ameerega hahneli	Canelos	Pastaza	Ecuador	-1.58451, -77.790081	599.1	QCAZA58310	RDT0090	1.1	24.57	F	08_Oct_2014	NMeDHQ	_237U-1	307574874.2
Dendrobatidae	Ameerega hahneli	Canelos	Pastaza	Ecuador	-1.58451, -77.790081	599.1	QCAZA58310	RDT0090	1.1	24.57	F	08_Oct_2014	NMeDHQ	_237U-2	2031635.326
Dendrobatidae	Ameerega hahneli	Canelos	Pastaza	Ecuador	-1.58451, -77.790081	599.1	QCAZA58310	RDT0090	1.1	24.57	F	08_Oct_2014	3,5-I	_New209-1	1277824.611
Dendrobatidae	Ameerega hahneli	Canelos	Pastaza	Ecuador	-1.58451, -77.790081	599.1	QCAZA58310	RDT0090	1.1	24.57	F	08_Oct_2014	3,5-I	_New221-5	1257539.409
Dendrobatidae	Ameerega hahneli	Canelos	Pastaza	Ecuador	-1.58451, -77.790081	599.1	QCAZA58310	RDT0090	1.1	24.57	F	08_Oct_2014	Epiquinamide	_196A-1	42176844.2
Dendrobatidae	Ameerega hahneli	Canelos	Pastaza	Ecuador	-1.58451, -77.790081	599.1	QCAZA58310	RDT0090	1.1	24.57	F	08_Oct_2014	HTX	_235A-1	107885653.7
Dendrobatidae	Ameerega hahneli	Canelos	Pastaza	Ecuador	-1.58451, -77.790081	599.1	QCAZA58310	RDT0090	1.1	24.57	F	08_Oct_2014	Pyr	_223I-1	4308397.236
Dendrobatidae	Ameerega hahneli	Canelos	Pastaza	Ecuador	-1.58451, -77.790081	599.1	QCAZA58310	RDT0090	1.1	24.57	F	08_Oct_2014	5,6,8-I	_223A-1	1457962.221
Dendrobatidae	Ameerega hahneli	Canelos	Pastaza	Ecuador	-1.58451, -77.790081	599.1	QCAZA58310	RDT0090	1.1	24.57	F	08_Oct_2014	Tricyclic	_235Y-2	310393.0266
Dendrobatidae	Ameerega hahneli	Canelos	Pastaza	Ecuador	-1.58451, -77.790081	599.1	QCAZA58310	RDT0090	1.1	24.57	F	08_Oct_2014	Tricyclic	_193B-2	135740.0821
Dendrobatidae	Ameerega hahneli	Canelos	Pastaza	Ecuador	-1.58451, -77.790081	599.1	QCAZA58310	RDT0090	1.1	24.57	F	08_Oct_2014	Tricyclic	_193B-3	181393.7676
Dendrobatidae	Ameerega hahneli	Canelos	Pastaza	Ecuador	-1.58451, -77.790081	599.1	QCAZA58310	RDT0090	1.1	24.57	F	08_Oct_2014	Tricyclic	_235Y-1	1735603.138
Dendrobatidae	Ameerega hahneli	Canelos	Pastaza	Ecuador	-1.58451, -77.790081	599.1	QCAZA58310	RDT0090	1.1	24.57	F	08_Oct_2014	PTX	_267C-2	529212.6644
Dendrobatidae	Ameerega hahneli	Canelos	Pastaza	Ecuador	-1.58451, -77.790081	599.1	QCAZA58310	RDT0090	1.1	24.57	F	08_Oct_2014	PTX	_323B-1	807993.3736
Dendrobatidae	Ameerega hahneli	Canelos	Pastaza	Ecuador	-1.58451, -77.790081	599.1	QCAZA58310	RDT0090	1.1	24.57	F	08_Oct_2014	1,3,4-Q	_239B-1	2242364.878
Dendrobatidae	Ameerega hahneli	Canelos	Pastaza	Ecuador	-1.58451, -77.790081	599.1	QCAZA58310	RDT0090	1.1	24.57	F	08_Oct_2014	DHQ	_249D-2	6360940.608
Dendrobatidae	Ameerega hahneli	Canelos	Pastaza	Ecuador	-1.58451, -77.790081	599.1	QCAZA58310	RDT0090	1.1	24.57	F	08_Oct_2014	1,4-Q	_231A-3	30653524.46
Dendrobatidae	Ameerega hahneli	Canelos	Pastaza	Ecuador	-1.58451, -77.790081	599.1	QCAZA58310	RDT0090	1.1	24.57	F	08_Oct_2014	5,6,8-I	_221P-1	821974048.2
Dendrobatidae	Ameerega hahneli	Canelos	Pastaza	Ecuador	-1.58451, -77.790081	599.1	QCAZA58310	RDT0090	1.1	24.57	F	08_Oct_2014	5,6,8-I	_209C-3	4112118.958
Dendrobatidae	Ameerega hahneli	Canelos	Pastaza	Ecuador	-1.58451, -77.790081	599.1	QCAZA58310	RDT0090	1.1	24.57	F	08_Oct_2014	1,3,4-Q	_New249-2	5408209.262
Dendrobatidae	Ameerega hahneli	Canelos	Pastaza	Ecuador	-1.58451, -77.790081	599.1	QCAZA58310	RDT0090	1.1	24.57	F	08_Oct_2014	3,5-I	_New251-3	2426287.77
Dendrobatidae	Ameerega hahneli	Canelos	Pastaza	Ecuador	-1.58451, -77.790081	599.1	QCAZA58310	RDT0090	1.1	24.57	F	08_Oct_2014	3,5-I	_New251-1	426622.7668
Dendrobatidae	Ameerega hahneli	Canelos	Pastaza	Ecuador	-1.58451, -77.790081	599.1	QCAZA58310	RDT0090	1.1	24.57	F	08_Oct_2014	3,5-I	_New279-1	1258675.923
Dendrobatidae	Ameerega hahneli	Canelos	Pastaza	Ecuador	-1.58451, -77.790081	599.1	QCAZA58310	RDT0090	1.1	24.57	F	08_Oct_2014	1,4-Q	_231A-1	397902059
Dendrobatidae	Colostethus fugax	Canelos	Pastaza	Ecuador	-1.584455, -77.794275	619.7	QCAZA58311	RDT0091	0.7	19.42	ND	08_Oct_2014	Unclass	_New209-2	107281.5726
Dendrobatidae	Colostethus fugax	Canelos	Pastaza	Ecuador	-1.584455, -77.794275	619.7	QCAZA58311	RDT0091	0.7	19.42	ND	08_Oct_2014	Unclass	_New211-1	58151.5391
Dendrobatidae	Colostethus fugax	Canelos	Pastaza	Ecuador	-1.584455, -77.794275	619.7	QCAZA58311	RDT0091	0.7	19.42	ND	08_Oct_2014	5,6-I	_New167-4	122029.8844
Dendrobatidae	Colostethus fugax	Canelos	Pastaza	Ecuador	-1.584376, -77.794314	620.8	QCAZA58312	RDT0092	0.5	16.15	ND	08_Oct_2014	5,6-I	_New167-4	108896.1995
Dendrobatidae	Colostethus fugax	Canelos	Pastaza	Ecuador	-1.584376, -77.794314	620.8	QCAZA58312	RDT0092	0.5	16.15	ND	08_Oct_2014	Unclass	_New211-1	48749.06002
Dendrobatidae	Colostethus fugax	Canelos	Pastaza	Ecuador	-1.584376, -77.794314	620.8	QCAZA58312	RDT0092	0.5	16.15	ND	08_Oct_2014	Unclass	_New159-1	868896
Bufonidae	Amazophrynella minuta	Canelos	Pastaza	Ecuador	-1.586748, -77.772904	480.7	QCAZA58313	RDT0093	0.4	15.52	ND	08_Oct_2014	Unclass	_New159-1	1349950
Bufonidae	Amazophrynella minuta	Canelos	Pastaza	Ecuador	-1.586748, -77.772904	480.7	QCAZA58314	RDT0094	0.5	16.98	ND	08_Oct_2014	Unclass	_New159-1	1795214
Dendrobatidae	Colostethus fugax	Canelos	Pastaza	Ecuador	-1.584672, -77.794485	606.2	QCAZA58315	RDT0095	0.8	19.49	ND	10_Oct_2014	SpiroP	_222-1	119538
Dendrobatidae	Colostethus fugax	Canelos	Pastaza	Ecuador	-1.584672, -77.794485	606.2	QCAZA58315	RDT0095	0.8	19.49	ND	10_Oct_2014	Unclass	_New153-1	612448.081
Dendrobatidae	Colostethus fugax	Canelos	Pastaza	Ecuador	-1.584672, -77.794485	606.2	QCAZA58315	RDT0095	0.8	19.49	ND	10_Oct_2014	Unclass	_New209-2	77956.88591
Dendrobatidae	Colostethus fugax	Canelos	Pastaza	Ecuador	-1.584672, -77.794485	606.2	QCAZA58315	RDT0095	0.8	19.49	ND	10_Oct_2014	Unclass	_New211-1	47639.66134
Dendrobatidae	Colostethus fugax	Canelos	Pastaza	Ecuador	-1.584672, -77.794485	606.2	QCAZA58315	RDT0095	0.8	19.49	ND	10_Oct_2014	5-I	_New155-1	1401870.78
Dendrobatidae	Colostethus fugax	Canelos	Pastaza	Ecuador	-1.584533, -77.794459	615	QCAZA58316	RDT0096	0.7	19.07	ND	10_Oct_2014	SpiroP	_222-1	133037
Dendrobatidae	Colostethus fugax	Canelos	Pastaza	Ecuador	-1.584533, -77.794459	615	QCAZA58316	RDT0096	0.7	19.07	ND	10_Oct_2014	Unclass	_New197-1	490958
Dendrobatidae	Colostethus fugax	Canelos	Pastaza	Ecuador	-1.584533, -77.794459	615	QCAZA58316	RDT0096	0.7	19.07	ND	10_Oct_2014	Epiquinamide	_196A-1	76876.16559
Dendrobatidae	Colostethus fugax	Canelos	Pastaza	Ecuador	-1.584533, -77.794459	615	QCAZA58316	RDT0096	0.7	19.07	ND	10_Oct_2014	Unclass	_New153-1	149422.3915
Dendrobatidae	Colostethus fugax	Canelos	Pastaza	Ecuador	-1.584533, -77.794459	615	QCAZA58316	RDT0096	0.7	19.07	ND	10_Oct_2014	Unclass	_New209-2	2
Dendrobatidae	Colostethus fugax	Canelos	Pastaza	Ecuador	-1.584533, -77.794459	615	QCAZA58316	RDT0096	0.7	19.07	ND	10_Oct_2014	Unclass	_New211-1	1
Dendrobatidae	Colostethus fugax	Canelos	Pastaza	Ecuador	-1.584533, -77.794459	615	QCAZA58316	RDT0096	0.7	19.07	ND	10_Oct_2014	5-I	_New155-1	398407.0728
Dendrobatidae	Colostethus fugax	Canelos	Pastaza	Ecuador	-1.584533, -77.794459	615	QCAZA58317	RDT0097	0.6	17.42	ND	10_Oct_2014	SpiroP	_222-1	316789
Dendrobatidae	Colostethus fugax	Canelos	Pastaza	Ecuador	-1.584533, -77.794459	615	QCAZA58317	RDT0097	0.6	17.42	ND	10_Oct_2014	SpiroP	_222-2	191649
Dendrobatidae	Colostethus fugax	Canelos	Pastaza	Ecuador	-1.584533, -77.794459	615	QCAZA58317	RDT0097	0.6	17.42	ND	10_Oct_2014	5-I	_New155-1	2005348.647
Dendrobatidae	Colostethus fugax	Canelos	Pastaza	Ecuador	-1.584533, -77.794459	615	QCAZA58317	RDT0097	0.6	17.42	ND	10_Oct_2014	Unclass	_New153-1	1537296.552
Dendrobatidae	Colostethus fugax	Canelos	Pastaza	Ecuador	-1.584533, -77.794459	615	QCAZA58317	RDT0097	0.6	17.42	ND	10_Oct_2014	Epiquinamide	_196A-1	212250.5518
Dendrobatidae	Colostethus fugax	Canelos	Pastaza	Ecuador	-1.584533, -77.794459	615	QCAZA58317	RDT0097	0.6	17.42	ND	10_Oct_2014	Unclass	_New209-2	229835.8936
Dendrobatidae	Colostethus fugax	Canelos	Pastaza	Ecuador	-1.584533, -77.794459	615	QCAZA58317	RDT0097	0.6	17.42	ND	10_Oct_2014	Unclass	_New211-1	60665.35574
Dendrobatidae	Colostethus fugax	Canelos	Pastaza	Ecuador	-1.584533, -77.794459	615	QCAZA58317	RDT0097	0.6	17.42	ND	10_Oct_2014	Pyr	_225C-1	14649.88614
Dendrobatidae	Colostethus fugax	Canelos	Pastaza	Ecuador	-1.584533, -77.794459	615	QCAZA58318	RDT0098	0.5	16.07	ND	10_Oct_2014	Unclass	_New209-2	168464.5703
Dendrobatidae	Colostethus fugax	Canelos	Pastaza	Ecuador	-1.584533, -77.794459	615	QCAZA58318	RDT0098	0.5	16.07	ND	10_Oct_2014	Unclass	_New211-1	71061.18873
Dendrobatidae	Colostethus fugax	Canelos	Pastaza	Ecuador	-1.584533, -77.794459	615	QCAZA58318	RDT0098	0.5	16.07	ND	10_Oct_2014	5-I	_New155-1	173159.6465
Dendrobatidae	Colostethus fugax	Canelos	Pastaza	Ecuador	-1.584533, -77.794459	615	QCAZA58319	RDT0099	1	19.9	F	10_Oct_2014	SpiroP	_222-1	175007
Dendrobatidae	Colostethus fugax	Canelos	Pastaza	Ecuador	-1.584533, -77.794459	615	QCAZA58319	RDT0099	1	19.9	F	10_Oct_2014	Unclass	_New185-1	647906
Dendrobatidae	Colostethus fugax	Canelos	Pastaza	Ecuador	-1.584533, -77.794459	615	QCAZA58319	RDT0099	1	19.9	F	10_Oct_2014	Unclass	_New209-2	88568.42942
Dendrobatidae	Colostethus fugax	Canelos	Pastaza	Ecuador	-1.584533, -77.794459	615	QCAZA58319	RDT0099	1	19.9	F	10_Oct_2014	Unclass	_New211-1	45299.21882
Dendrobatidae	Colostethus fugax	Canelos	Pastaza	Ecuador	-1.584533, -77.794459	615	QCAZA58319	RDT0099	1	19.9	F	10_Oct_2014	5-I	_New155-1	1891093.14
Dendrobatidae	Colostethus fugax	Canelos	Pastaza	Ecuador	-1.584533, -77.794459	615	QCAZA58319	RDT0099	1	19.9	F	10_Oct_2014	5,6-I	_New167-4	51216.80333
Dendrobatidae	Colostethus fugax	Canelos	Pastaza	Ecuador	-1.584533, -77.794459	615	QCAZA58319	RDT0099	1	19.9	F	10_Oct_2014	Unclass	_New153-1	265961.7428
Dendrobatidae	Colostethus fugax	Canelos	Pastaza	Ecuador	-1.584533, -77.794459	615	QCAZA58320	RDT0100	0.6	17.81	ND	10_Oct_2014	Unclass	_New153-1	223896.8847
Dendrobatidae	Colostethus fugax	Canelos	Pastaza	Ecuador	-1.584533, -77.794459	615	QCAZA58320	RDT0100	0.6	17.81	ND	10_Oct_2014	Unclass	_New209-2	1
Dendrobatidae	Colostethus fugax	Canelos	Pastaza	Ecuador	-1.584533, -77.794459	615	QCAZA58320	RDT0100	0.6	17.81	ND	10_Oct_2014	5-I	_New155-1	708823.6694
Dendrobatidae	Colostethus fugax	Canelos	Pastaza	Ecuador	-1.584533, -77.794459	615	QCAZA58320	RDT0100	0.6	17.81	ND	10_Oct_2014	5,6-I	_New167-4	228751.9949
Dendrobatidae	Ameerega bilinguis	Jatún Sacha	Napo	Ecuador	-1.065357, -77.616868	423.5	QCAZA58321	RDT0101	0.9	20.64	ND	12_Oct_2014	Unclass	_239B-3	897323.1084
Dendrobatidae	Ameerega bilinguis	Jatún Sacha	Napo	Ecuador	-1.065357, -77.616868	423.5	QCAZA58321	RDT0101	0.9	20.64	ND	12_Oct_2014	5,6,8-I	_New181-2	2087805.799
Dendrobatidae	Ameerega bilinguis	Jatún Sacha	Napo	Ecuador	-1.065357, -77.616868	423.5	QCAZA58321	RDT0101	0.9	20.64	ND	12_Oct_2014	Unclass	_235R-1	764250.9803
Dendrobatidae	Ameerega bilinguis	Jatún Sacha	Napo	Ecuador	-1.065357, -77.616868	423.5	QCAZA58321	RDT0101	0.9	20.64	ND	12_Oct_2014	Unclass	_235R-2	21470105.82
Dendrobatidae	Ameerega bilinguis	Jatún Sacha	Napo	Ecuador	-1.065357, -77.616868	423.5	QCAZA58321	RDT0101	0.9	20.64	ND	12_Oct_2014	Unclass	_233K-1	355082.092
Dendrobatidae	Ameerega bilinguis	Jatún Sacha	Napo	Ecuador	-1.065357, -77.616868	423.5	QCAZA58321	RDT0101	0.9	20.64	ND	12_Oct_2014	5,6,8-I	_235E-2	773343.7453
Dendrobatidae	Ameerega bilinguis	Jatún Sacha	Napo	Ecuador	-1.065357, -77.616868	423.5	QCAZA58321	RDT0101	0.9	20.64	ND	12_Oct_2014	5,6,8-I	_273A-1	4030350.053
Dendrobatidae	Ameerega bilinguis	Jatún Sacha	Napo	Ecuador	-1.065357, -77.616868	423.5	QCAZA58321	RDT0101	0.9	20.64	ND	12_Oct_2014	Unclass	_New223-2	1367454.269
Dendrobatidae	Ameerega bilinguis	Jatún Sacha	Napo	Ecuador	-1.065357, -77.616868	423.5	QCAZA58321	RDT0101	0.9	20.64	ND	12_Oct_2014	Unclass	_New233-5	2364999.679
Dendrobatidae	Ameerega bilinguis	Jatún Sacha	Napo	Ecuador	-1.065357, -77.616868	423.5	QCAZA58321	RDT0101	0.9	20.64	ND	12_Oct_2014	5,8-I	_231C-1	5489902.84
Dendrobatidae	Ameerega bilinguis	Jatún Sacha	Napo	Ecuador	-1.065357, -77.616868	423.5	QCAZA58321	RDT0101	0.9	20.64	ND	12_Oct_2014	Unclass	_New235-3	2494645.947
Dendrobatidae	Ameerega bilinguis	Jatún Sacha	Napo	Ecuador	-1.065357, -77.616868	423.5	QCAZA58321	RDT0101	0.9	20.64	ND	12_Oct_2014	Unclass	_New219-4	477860.3037
Dendrobatidae	Ameerega bilinguis	Jatún Sacha	Napo	Ecuador	-1.065357, -77.616868	423.5	QCAZA58321	RDT0101	0.9	20.64	ND	12_Oct_2014	Unclass	_New219-5	1467627.94
Dendrobatidae	Ameerega bilinguis	Jatún Sacha	Napo	Ecuador	-1.065357, -77.616868	423.5	QCAZA58321	RDT0101	0.9	20.64	ND	12_Oct_2014	5,6,8-I	_237L-3	7748134.216
Dendrobatidae	Ameerega bilinguis	Jatún Sacha	Napo	Ecuador	-1.065357, -77.616868	423.5	QCAZA58321	RDT0101	0.9	20.64	ND	12_Oct_2014	5,6,8-I	_245G-1	4879888.347
Dendrobatidae	Ameerega bilinguis	Jatún Sacha	Napo	Ecuador	-1.065357, -77.616868	423.5	QCAZA58321	RDT0101	0.9	20.64	ND	12_Oct_2014	5,6,8-I	_249H	38589496.59
Dendrobatidae	Ameerega bilinguis	Jatún Sacha	Napo	Ecuador	-1.065357, -77.616868	423.5	QCAZA58321	RDT0101	0.9	20.64	ND	12_Oct_2014	5,6,8-I	_253H-1	499659.8576
Dendrobatidae	Ameerega bilinguis	Jatún Sacha	Napo	Ecuador	-1.065357, -77.616868	423.5	QCAZA58321	RDT0101	0.9	20.64	ND	12_Oct_2014	Unclass	_New269-3	1434665.974
Dendrobatidae	Ameerega bilinguis	Jatún Sacha	Napo	Ecuador	-1.065357, -77.616868	423.5	QCAZA58321	RDT0101	0.9	20.64	ND	12_Oct_2014	Unclass	_New271-1	637870.5457
Dendrobatidae	Ameerega bilinguis	Jatún Sacha	Napo	Ecuador	-1.065357, -77.616868	423.5	QCAZA58321	RDT0101	0.9	20.64	ND	12_Oct_2014	Unclass	_New333-1	744688.4347
Dendrobatidae	Ameerega bilinguis	Jatún Sacha	Napo	Ecuador	-1.065357, -77.616868	423.5	QCAZA58321	RDT0101	0.9	20.64	ND	12_Oct_2014	Unclass	_New235-5	188200.752
Dendrobatidae	Ameerega bilinguis	Jatún Sacha	Napo	Ecuador	-1.065357, -77.616868	423.5	QCAZA58321	RDT0101	0.9	20.64	ND	12_Oct_2014	Unclass	_New235-8	1531474.973
Dendrobatidae	Ameerega bilinguis	Jatún Sacha	Napo	Ecuador	-1.065357, -77.616868	423.5	QCAZA58321	RDT0101	0.9	20.64	ND	12_Oct_2014	5,6,8-I	_231B-1	773343.7453
Dendrobatidae	Ameerega bilinguis	Jatún Sacha	Napo	Ecuador	-1.065357, -77.616868	423.5	QCAZA58321	RDT0101	0.9	20.64	ND	12_Oct_2014	5,6,8-I	_237C-2	2089706.828
Dendrobatidae	Ameerega bilinguis	Jatún Sacha	Napo	Ecuador	-1.065357, -77.616868	423.5	QCAZA58321	RDT0101	0.9	20.64	ND	12_Oct_2014	DHQ	_243A-4	580133.1982
Dendrobatidae	Ameerega bilinguis	Jatún Sacha	Napo	Ecuador	-1.065357, -77.616868	423.5	QCAZA58321	RDT0101	0.9	20.64	ND	12_Oct_2014	DHQ	_257A-2	13218907.85
Dendrobatidae	Ameerega bilinguis	Jatún Sacha	Napo	Ecuador	-1.065357, -77.616868	423.5	QCAZA58321	RDT0101	0.9	20.64	ND	12_Oct_2014	DHQ	_257A-3	25654532.59
Dendrobatidae	Ameerega bilinguis	Jatún Sacha	Napo	Ecuador	-1.065357, -77.616868	423.5	QCAZA58321	RDT0101	0.9	20.64	ND	12_Oct_2014	DHQ	_269B-1	3389715.762
Dendrobatidae	Ameerega bilinguis	Jatún Sacha	Napo	Ecuador	-1.065357, -77.616868	423.5	QCAZA58321	RDT0101	0.9	20.64	ND	12_Oct_2014	DHQ	_269B-2	3390177.288
Dendrobatidae	Ameerega bilinguis	Jatún Sacha	Napo	Ecuador	-1.065357, -77.616868	423.5	QCAZA58321	RDT0101	0.9	20.64	ND	12_Oct_2014	DHQ	_269B-3	3664808.269
Dendrobatidae	Ameerega bilinguis	Jatún Sacha	Napo	Ecuador	-1.065357, -77.616868	423.5	QCAZA58321	RDT0101	0.9	20.64	ND	12_Oct_2014	DHQ	_271D-1	3550256.29
Dendrobatidae	Ameerega bilinguis	Jatún Sacha	Napo	Ecuador	-1.065357, -77.616868	423.5	QCAZA58321	RDT0101	0.9	20.64	ND	12_Oct_2014	DHQ	_275B-1	4066669.1
Dendrobatidae	Ameerega bilinguis	Jatún Sacha	Napo	Ecuador	-1.065357, -77.616868	423.5	QCAZA58321	RDT0101	0.9	20.64	ND	12_Oct_2014	DHQ	_283F-1	368604620.3
Dendrobatidae	Ameerega bilinguis	Jatún Sacha	Napo	Ecuador	-1.065357, -77.616868	423.5	QCAZA58321	RDT0101	0.9	20.64	ND	12_Oct_2014	DHQ	_309E-2	652329.8036
Dendrobatidae	Ameerega bilinguis	Jatún Sacha	Napo	Ecuador	-1.065357, -77.616868	423.5	QCAZA58321	RDT0101	0.9	20.64	ND	12_Oct_2014	5,8-I	_205A-1	249737.8296
Dendrobatidae	Ameerega bilinguis	Jatún Sacha	Napo	Ecuador	-1.065357, -77.616868	423.5	QCAZA58321	RDT0101	0.9	20.64	ND	12_Oct_2014	Unclass	_283B-1	295505.8091
Dendrobatidae	Ameerega bilinguis	Jatún Sacha	Napo	Ecuador	-1.065357, -77.616868	423.5	QCAZA58321	RDT0101	0.9	20.64	ND	12_Oct_2014	Unclass	_323I-1	15380724.9
Dendrobatidae	Ameerega bilinguis	Jatún Sacha	Napo	Ecuador	-1.065357, -77.616868	423.5	QCAZA58321	RDT0101	0.9	20.64	ND	12_Oct_2014	Unclass	_New153-1	450248.1496
Dendrobatidae	Ameerega bilinguis	Jatún Sacha	Napo	Ecuador	-1.065357, -77.616868	423.5	QCAZA58321	RDT0101	0.9	20.64	ND	12_Oct_2014	DHQ	_233C-2	6958600.673
Dendrobatidae	Ameerega bilinguis	Jatún Sacha	Napo	Ecuador	-1.065357, -77.616868	423.5	QCAZA58321	RDT0101	0.9	20.64	ND	12_Oct_2014	DHQ	_243A-1	7987320.82
Dendrobatidae	Ameerega bilinguis	Jatún Sacha	Napo	Ecuador	-1.065357, -77.616868	423.5	QCAZA58321	RDT0101	0.9	20.64	ND	12_Oct_2014	DHQ	_243A-2	71200875.71
Dendrobatidae	Ameerega bilinguis	Jatún Sacha	Napo	Ecuador	-1.065357, -77.616868	423.5	QCAZA58321	RDT0101	0.9	20.64	ND	12_Oct_2014	DHQ	_243A-3	1669100.527
Dendrobatidae	Ameerega bilinguis	Jatún Sacha	Napo	Ecuador	-1.065357, -77.616868	423.5	QCAZA58321	RDT0101	0.9	20.64	ND	12_Oct_2014	Unclass	_New211-1	266724.7409
Dendrobatidae	Ameerega bilinguis	Jatún Sacha	Napo	Ecuador	-1.065357, -77.616868	423.5	QCAZA58321	RDT0101	0.9	20.64	ND	12_Oct_2014	HTX	_235A-1	3883457.102
Dendrobatidae	Ameerega bilinguis	Jatún Sacha	Napo	Ecuador	-1.065357, -77.616868	423.5	QCAZA58321	RDT0101	0.9	20.64	ND	12_Oct_2014	HTX	_261A-1	49279092.62
Dendrobatidae	Ameerega bilinguis	Jatún Sacha	Napo	Ecuador	-1.065357, -77.616868	423.5	QCAZA58321	RDT0101	0.9	20.64	ND	12_Oct_2014	HTX	_265E-1	6804493.675
Dendrobatidae	Ameerega bilinguis	Jatún Sacha	Napo	Ecuador	-1.065357, -77.616868	423.5	QCAZA58321	RDT0101	0.9	20.64	ND	12_Oct_2014	HTX	_283A-1	249174244.8
Dendrobatidae	Ameerega bilinguis	Jatún Sacha	Napo	Ecuador	-1.065357, -77.616868	423.5	QCAZA58321	RDT0101	0.9	20.64	ND	12_Oct_2014	HTX	_285B-1	249178425
Dendrobatidae	Ameerega bilinguis	Jatún Sacha	Napo	Ecuador	-1.065357, -77.616868	423.5	QCAZA58321	RDT0101	0.9	20.64	ND	12_Oct_2014	HTX	_291A-1	869107772
Dendrobatidae	Ameerega bilinguis	Jatún Sacha	Napo	Ecuador	-1.065357, -77.616868	423.5	QCAZA58321	RDT0101	0.9	20.64	ND	12_Oct_2014	Lehm	_275A/275G-2	1502713.879
Dendrobatidae	Ameerega bilinguis	Jatún Sacha	Napo	Ecuador	-1.065357, -77.616868	423.5	QCAZA58321	RDT0101	0.9	20.64	ND	12_Oct_2014	Lehm	_275A/275G-3	33503162.97
Dendrobatidae	Ameerega bilinguis	Jatún Sacha	Napo	Ecuador	-1.065357, -77.616868	423.5	QCAZA58321	RDT0101	0.9	20.64	ND	12_Oct_2014	Lehm	_277A-1	10927810.76
Dendrobatidae	Ameerega bilinguis	Jatún Sacha	Napo	Ecuador	-1.065357, -77.616868	423.5	QCAZA58321	RDT0101	0.9	20.64	ND	12_Oct_2014	Lehm	_277A-2	1502790.726
Dendrobatidae	Ameerega bilinguis	Jatún Sacha	Napo	Ecuador	-1.065357, -77.616868	423.5	QCAZA58321	RDT0101	0.9	20.64	ND	12_Oct_2014	Lehm	_New273-2	22962633.69
Dendrobatidae	Ameerega bilinguis	Jatún Sacha	Napo	Ecuador	-1.065357, -77.616868	423.5	QCAZA58321	RDT0101	0.9	20.64	ND	12_Oct_2014	Lehm	_New275-1	68191164.68
Dendrobatidae	Ameerega bilinguis	Jatún Sacha	Napo	Ecuador	-1.065357, -77.616868	423.5	QCAZA58321	RDT0101	0.9	20.64	ND	12_Oct_2014	Unclass	_New267-2	71797.23022
Dendrobatidae	Ameerega bilinguis	Jatún Sacha	Napo	Ecuador	-1.065357, -77.616868	423.5	QCAZA58321	RDT0101	0.9	20.64	ND	12_Oct_2014	PTX	_307A-1	24414174.74
Dendrobatidae	Ameerega bilinguis	Jatún Sacha	Napo	Ecuador	-1.065357, -77.616868	423.5	QCAZA58321	RDT0101	0.9	20.64	ND	12_Oct_2014	PTX	_307G-1	24449343.66
Dendrobatidae	Ameerega bilinguis	Jatún Sacha	Napo	Ecuador	-1.065357, -77.616868	423.5	QCAZA58321	RDT0101	0.9	20.64	ND	12_Oct_2014	PTX	_323B-1	3273554.466
Dendrobatidae	Ameerega bilinguis	Jatún Sacha	Napo	Ecuador	-1.065357, -77.616868	423.5	QCAZA58321	RDT0101	0.9	20.64	ND	12_Oct_2014	Pip	_225I-2	1416101.896
Dendrobatidae	Ameerega bilinguis	Jatún Sacha	Napo	Ecuador	-1.065357, -77.616868	423.5	QCAZA58321	RDT0101	0.9	20.64	ND	12_Oct_2014	Tricyclic	_New233-4	330149.5049
Dendrobatidae	Ameerega bilinguis	Jatún Sacha	Napo	Ecuador	-1.065357, -77.616868	423.5	QCAZA58321	RDT0101	0.9	20.64	ND	12_Oct_2014	1,4-Q	_231A-3	4879713.349
Dendrobatidae	Ameerega bilinguis	Jatún Sacha	Napo	Ecuador	-1.065357, -77.616868	423.5	QCAZA58321	RDT0101	0.9	20.64	ND	12_Oct_2014	1,4-Q	_257D-1	507795.0884
Dendrobatidae	Ameerega bilinguis	Jatún Sacha	Napo	Ecuador	-1.065357, -77.616868	423.5	QCAZA58321	RDT0101	0.9	20.64	ND	12_Oct_2014	3,5-I	_223AB-3	5572086.606
Dendrobatidae	Ameerega bilinguis	Jatún Sacha	Napo	Ecuador	-1.065357, -77.616868	423.5	QCAZA58321	RDT0101	0.9	20.64	ND	12_Oct_2014	3,5-I	_New221-5	8284663.123
Dendrobatidae	Ameerega bilinguis	Jatún Sacha	Napo	Ecuador	-1.065357, -77.616868	423.5	QCAZA58321	RDT0101	0.9	20.64	ND	12_Oct_2014	3,5-I	_New237-1	1097260.978
Dendrobatidae	Ameerega bilinguis	Jatún Sacha	Napo	Ecuador	-1.065357, -77.616868	423.5	QCAZA58321	RDT0101	0.9	20.64	ND	12_Oct_2014	3,5-I	_New251-1	6082010.596
Dendrobatidae	Ameerega bilinguis	Jatún Sacha	Napo	Ecuador	-1.065357, -77.616868	423.5	QCAZA58321	RDT0101	0.9	20.64	ND	12_Oct_2014	3,5-I	_New251-4	270139.183
Dendrobatidae	Ameerega bilinguis	Jatún Sacha	Napo	Ecuador	-1.065357, -77.616868	423.5	QCAZA58321	RDT0101	0.9	20.64	ND	12_Oct_2014	3,5-I	_New277-1	12457527.85
Dendrobatidae	Ameerega bilinguis	Jatún Sacha	Napo	Ecuador	-1.065357, -77.616868	423.5	QCAZA58321	RDT0101	0.9	20.64	ND	12_Oct_2014	3,5-I	_New279-1	2785807.612
Dendrobatidae	Ameerega bilinguis	Jatún Sacha	Napo	Ecuador	-1.065357, -77.616868	423.5	QCAZA58321	RDT0101	0.9	20.64	ND	12_Oct_2014	3,5-P	_223H-2	850926.8313
Dendrobatidae	Ameerega bilinguis	Jatún Sacha	Napo	Ecuador	-1.065357, -77.616868	423.5	QCAZA58321	RDT0101	0.9	20.64	ND	12_Oct_2014	3,5-P	_223M-1	574766.57
Dendrobatidae	Ameerega bilinguis	Jatún Sacha	Napo	Ecuador	-1.065357, -77.616868	423.5	QCAZA58321	RDT0101	0.9	20.64	ND	12_Oct_2014	3,5-P	_237G-1	3798561.38
Dendrobatidae	Ameerega bilinguis	Jatún Sacha	Napo	Ecuador	-1.065357, -77.616868	423.5	QCAZA58321	RDT0101	0.9	20.64	ND	12_Oct_2014	3,5-P	_237R-1	3022700.263
Dendrobatidae	Ameerega bilinguis	Jatún Sacha	Napo	Ecuador	-1.065357, -77.616868	423.5	QCAZA58321	RDT0101	0.9	20.64	ND	12_Oct_2014	3,5-P	_239CD-3	674399.0658
Dendrobatidae	Ameerega bilinguis	Jatún Sacha	Napo	Ecuador	-1.065357, -77.616868	423.5	QCAZA58321	RDT0101	0.9	20.64	ND	12_Oct_2014	3,5-P	_239K-2	728428.4027
Dendrobatidae	Ameerega bilinguis	Jatún Sacha	Napo	Ecuador	-1.065357, -77.616868	423.5	QCAZA58321	RDT0101	0.9	20.64	ND	12_Oct_2014	3,5-P	_251K-2	2967232.435
Dendrobatidae	Ameerega bilinguis	Jatún Sacha	Napo	Ecuador	-1.065357, -77.616868	423.5	QCAZA58321	RDT0101	0.9	20.64	ND	12_Oct_2014	3,5-P	_New221-3	1666094.782
Dendrobatidae	Ameerega bilinguis	Jatún Sacha	Napo	Ecuador	-1.065357, -77.616868	423.5	QCAZA58321	RDT0101	0.9	20.64	ND	12_Oct_2014	3,5-P	_New265-3	2171059.189
Dendrobatidae	Ameerega bilinguis	Jatún Sacha	Napo	Ecuador	-1.065357, -77.616868	423.5	QCAZA58321	RDT0101	0.9	20.64	ND	12_Oct_2014	3,5-Q	_275I-1	131027819
Dendrobatidae	Ameerega bilinguis	Jatún Sacha	Napo	Ecuador	-1.065357, -77.616868	423.5	QCAZA58321	RDT0101	0.9	20.64	ND	12_Oct_2014	4,6-Q	_New167-2	8999888.199
Dendrobatidae	Ameerega bilinguis	Jatún Sacha	Napo	Ecuador	-1.065357, -77.616868	423.5	QCAZA58321	RDT0101	0.9	20.64	ND	12_Oct_2014	4,6-Q	_New221-8	3580849.493
Dendrobatidae	Ameerega bilinguis	Jatún Sacha	Napo	Ecuador	-1.065357, -77.616868	423.5	QCAZA58321	RDT0101	0.9	20.64	ND	12_Oct_2014	5,6,8-I	_223A-1	251925.7849
Dendrobatidae	Ameerega bilinguis	Jatún Sacha	Napo	Ecuador	-1.065357, -77.616868	423.5	QCAZA58321	RDT0101	0.9	20.64	ND	12_Oct_2014	5,6,8-I	_223C-2	1079623.059
Dendrobatidae	Ameerega bilinguis	Jatún Sacha	Napo	Ecuador	-1.065357, -77.616868	423.5	QCAZA58321	RDT0101	0.9	20.64	ND	12_Oct_2014	5,6,8-I	_223C-3	1149029.714
Dendrobatidae	Ameerega bilinguis	Jatún Sacha	Napo	Ecuador	-1.065357, -77.616868	423.5	QCAZA58321	RDT0101	0.9	20.64	ND	12_Oct_2014	1,3,4-Q	_New249-2	8775468.51
Dendrobatidae	Ameerega bilinguis	Jatún Sacha	Napo	Ecuador	-1.065357, -77.616868	423.5	QCAZA58321	RDT0101	0.9	20.64	ND	12_Oct_2014	1,4-Q	_231A-2	38582043.66
Dendrobatidae	Ameerega bilinguis	Jatún Sacha	Napo	Ecuador	-1.065357, -77.616868	423.5	QCAZA58321	RDT0101	0.9	20.64	ND	12_Oct_2014	5,8-I	_225D-1	5488898.88
Dendrobatidae	Ameerega bilinguis	Jatún Sacha	Napo	Ecuador	-1.065357, -77.616868	423.5	QCAZA58321	RDT0101	0.9	20.64	ND	12_Oct_2014	5,6,8-I	_New265-1	13032109.88
Dendrobatidae	Ameerega bilinguis	Jatún Sacha	Napo	Ecuador	-1.065357, -77.616868	423.5	QCAZA58321	RDT0101	0.9	20.64	ND	12_Oct_2014	5,8-I	_203A-1	248515.7962
Dendrobatidae	Ameerega bilinguis	Jatún Sacha	Napo	Ecuador	-1.065357, -77.616868	423.5	QCAZA58321	RDT0101	0.9	20.64	ND	12_Oct_2014	DHQ	_New193-2	9268677.652
Dendrobatidae	Ameerega bilinguis	Jatún Sacha	Napo	Ecuador	-1.065357, -77.616868	423.5	QCAZA58321	RDT0101	0.9	20.64	ND	12_Oct_2014	DHQ	_New221-7	4315601.011
Dendrobatidae	Ameerega bilinguis	Jatún Sacha	Napo	Ecuador	-1.065357, -77.616868	423.5	QCAZA58321	RDT0101	0.9	20.64	ND	12_Oct_2014	5,8-I	_207A-2	473819.437
Dendrobatidae	Ameerega bilinguis	Jatún Sacha	Napo	Ecuador	-1.065357, -77.616868	423.5	QCAZA58321	RDT0101	0.9	20.64	ND	12_Oct_2014	5,8-I	_207A-3	495084.9769
Dendrobatidae	Ameerega bilinguis	Jatún Sacha	Napo	Ecuador	-1.065357, -77.616868	423.5	QCAZA58321	RDT0101	0.9	20.64	ND	12_Oct_2014	5,8-I	_207A-4	251107.8738
Dendrobatidae	Ameerega bilinguis	Jatún Sacha	Napo	Ecuador	-1.065357, -77.616868	423.5	QCAZA58321	RDT0101	0.9	20.64	ND	12_Oct_2014	5,8-I	_217B-1	2605028.885
Dendrobatidae	Ameerega bilinguis	Jatún Sacha	Napo	Ecuador	-1.065357, -77.616868	423.5	QCAZA58321	RDT0101	0.9	20.64	ND	12_Oct_2014	5,8-I	_251B-2	1763928.023
Dendrobatidae	Ameerega bilinguis	Jatún Sacha	Napo	Ecuador	-1.065357, -77.616868	423.5	QCAZA58321	RDT0101	0.9	20.64	ND	12_Oct_2014	5,8-I	_251N-1	7738161.283
Dendrobatidae	Ameerega bilinguis	Jatún Sacha	Napo	Ecuador	-1.065357, -77.616868	423.5	QCAZA58321	RDT0101	0.9	20.64	ND	12_Oct_2014	5,8-I	_223D-4	5488898.88
Dendrobatidae	Ameerega bilinguis	Jatún Sacha	Napo	Ecuador	-1.065357, -77.616868	423.5	QCAZA58321	RDT0101	0.9	20.64	ND	12_Oct_2014	5,8-I	_New247-2	1488181.452
Dendrobatidae	Ameerega bilinguis	Jatún Sacha	Napo	Ecuador	-1.065357, -77.616868	423.5	QCAZA58321	RDT0101	0.9	20.64	ND	12_Oct_2014	HO-5,6,8-I	_239F-2	203347.152
Dendrobatidae	Ameerega bilinguis	Jatún Sacha	Napo	Ecuador	-1.065357, -77.616868	423.5	QCAZA58321	RDT0101	0.9	20.64	ND	12_Oct_2014	5,8-I	_231C-2	1880269.966
Dendrobatidae	Ameerega bilinguis	Jatún Sacha	Napo	Ecuador	-1.065357, -77.616868	423.5	QCAZA58321	RDT0101	0.9	20.64	ND	12_Oct_2014	5,8-I	_233D	1881090.377
Dendrobatidae	Ameerega bilinguis	Jatún Sacha	Napo	Ecuador	-1.065357, -77.616868	423.5	QCAZA58321	RDT0101	0.9	20.64	ND	12_Oct_2014	5,8-I	_235B-1	1803131.691
Dendrobatidae	Ameerega bilinguis	Jatún Sacha	Napo	Ecuador	-1.065357, -77.616868	423.5	QCAZA58321	RDT0101	0.9	20.64	ND	12_Oct_2014	5,8-I	_235B-2	20392018.49
Dendrobatidae	Ameerega bilinguis	Jatún Sacha	Napo	Ecuador	-1.065357, -77.616868	423.5	QCAZA58321	RDT0101	0.9	20.64	ND	12_Oct_2014	5,8-I	_235B-3	6980653.421
Dendrobatidae	Ameerega bilinguis	Jatún Sacha	Napo	Ecuador	-1.065357, -77.616868	423.5	QCAZA58321	RDT0101	0.9	20.64	ND	12_Oct_2014	DHQ	_New291-1	2366441.614
Dendrobatidae	Ameerega bilinguis	Jatún Sacha	Napo	Ecuador	-1.065357, -77.616868	423.5	QCAZA58321	RDT0101	0.9	20.64	ND	12_Oct_2014	5,8-I	_217B-3	773343.7453
Dendrobatidae	Ameerega bilinguis	Jatún Sacha	Napo	Ecuador	-1.065357, -77.616868	423.5	QCAZA58321	RDT0101	0.9	20.64	ND	12_Oct_2014	5,8-I	_219F/219L-1	2605750.297
Dendrobatidae	Ameerega bilinguis	Jatún Sacha	Napo	Ecuador	-1.065357, -77.616868	423.5	QCAZA58321	RDT0101	0.9	20.64	ND	12_Oct_2014	5,8-I	_New221-4	1085066.615
Dendrobatidae	Ameerega bilinguis	Jatún Sacha	Napo	Ecuador	-1.065357, -77.616868	423.5	QCAZA58321	RDT0101	0.9	20.64	ND	12_Oct_2014	Epiquinamide	_196A-1	5830752.494
Dendrobatidae	Ameerega bilinguis	Jatún Sacha	Napo	Ecuador	-1.065357, -77.616868	423.5	QCAZA58321	RDT0101	0.9	20.64	ND	12_Oct_2014	GTX	_287C-1	39742180.89
Dendrobatidae	Ameerega bilinguis	Jatún Sacha	Napo	Ecuador	-1.065357, -77.616868	423.5	QCAZA58321	RDT0101	0.9	20.64	ND	12_Oct_2014	HO-3,5-P	_New267-4	2239295.896
Dendrobatidae	Ameerega bilinguis	Jatún Sacha	Napo	Ecuador	-1.065357, -77.616868	423.5	QCAZA58321	RDT0101	0.9	20.64	ND	12_Oct_2014	5,8-I	_New253-4	23174133.3
Dendrobatidae	Ameerega bilinguis	Jatún Sacha	Napo	Ecuador	-1.065357, -77.616868	423.5	QCAZA58321	RDT0101	0.9	20.64	ND	12_Oct_2014	5,8-I	_New265-7	2574313.322
Dendrobatidae	Ameerega bilinguis	Jatún Sacha	Napo	Ecuador	-1.065357, -77.616868	423.5	QCAZA58321	RDT0101	0.9	20.64	ND	12_Oct_2014	5-I	_New155-1	216778.2864
Dendrobatidae	Ameerega bilinguis	Jatún Sacha	Napo	Ecuador	-1.065357, -77.616868	423.5	QCAZA58321	RDT0101	0.9	20.64	ND	12_Oct_2014	PTX	_267C-1	724207.9122
Dendrobatidae	Ameerega bilinguis	Jatún Sacha	Napo	Ecuador	-1.065357, -77.616868	423.5	QCAZA58321	RDT0101	0.9	20.64	ND	12_Oct_2014	DHQ	_195A-2	1935328.969
Dendrobatidae	Ameerega bilinguis	Jatún Sacha	Napo	Ecuador	-1.065357, -77.616868	423.5	QCAZA58321	RDT0101	0.9	20.64	ND	12_Oct_2014	Necine	_New299-1	220009861.4
Dendrobatidae	Ameerega bilinguis	Jatún Sacha	Napo	Ecuador	-1.065357, -77.616868	423.5	QCAZA58321	RDT0101	0.9	20.64	ND	12_Oct_2014	DHQ	_219A-2	3576460.587
Dendrobatidae	Ameerega bilinguis	Jatún Sacha	Napo	Ecuador	-1.065357, -77.616868	423.5	QCAZA58321	RDT0101	0.9	20.64	ND	12_Oct_2014	DHQ	_223F-1	2090072.267
Dendrobatidae	Ameerega bilinguis	Jatún Sacha	Napo	Ecuador	-1.065357, -77.616868	423.5	QCAZA58321	RDT0101	0.9	20.64	ND	12_Oct_2014	DHQ	_New239-8	3281236.421
Dendrobatidae	Ameerega bilinguis	Jatún Sacha	Napo	Ecuador	-1.065357, -77.616868	423.5	QCAZA58321	RDT0101	0.9	20.64	ND	12_Oct_2014	DHQ	_New259-1	352787917.2
Dendrobatidae	Ameerega bilinguis	Jatún Sacha	Napo	Ecuador	-1.065357, -77.616868	423.5	QCAZA58321	RDT0101	0.9	20.64	ND	12_Oct_2014	DHQ	_New273-1	2508217.541
Dendrobatidae	Ameerega bilinguis	Jatún Sacha	Napo	Ecuador	-1.065357, -77.616868	423.5	QCAZA58321	RDT0101	0.9	20.64	ND	12_Oct_2014	DHQ	_New289-1	147248821.1
Dendrobatidae	Ameerega bilinguis	Jatún Sacha	Napo	Ecuador	-1.065357, -77.616868	423.5	QCAZA58321	RDT0101	0.9	20.64	ND	12_Oct_2014	PTX	_237A-1	567942.2402
Dendrobatidae	Ameerega bilinguis	Jatún Sacha	Napo	Ecuador	-1.065357, -77.616868	423.5	QCAZA58321	RDT0101	0.9	20.64	ND	12_Oct_2014	PTX	_291G-1	4918372.941
Dendrobatidae	Ameerega bilinguis	Jatún Sacha	Napo	Ecuador	-1.065357, -77.616868	423.5	QCAZA58321	RDT0101	0.9	20.64	ND	12_Oct_2014	DeoxyPTX	_235V-1	2088774.565
Dendrobatidae	Ameerega bilinguis	Jatún Sacha	Napo	Ecuador	-1.065357, -77.616868	423.5	QCAZA58321	RDT0101	0.9	20.64	ND	12_Oct_2014	DeoxyPTX	_New267	2004231.572
Dendrobatidae	Ameerega bilinguis	Jatún Sacha	Napo	Ecuador	-1.065357, -77.616868	423.5	QCAZA58321	RDT0101	0.9	20.64	ND	12_Oct_2014	DHQ	_New239-4	1043402.021
Dendrobatidae	Ameerega bilinguis	Jatún Sacha	Napo	Ecuador	-1.065357, -77.616868	423.5	QCAZA58321	RDT0101	0.9	20.64	ND	12_Oct_2014	PTX	_265D-1	959263.6375
Dendrobatidae	Ameerega bilinguis	Jatún Sacha	Napo	Ecuador	-1.065357, -77.616868	423.5	QCAZA58321	RDT0101	0.9	20.64	ND	12_Oct_2014	PTX	_251D	61824551.09
Dendrobatidae	Ameerega bilinguis	Jatún Sacha	Napo	Ecuador	-1.065357, -77.616868	423.5	QCAZA58321	RDT0101	0.9	20.64	ND	12_Oct_2014	Dehydro-5,8-I	_New229-1	2426185.459
Dendrobatidae	Allobates zaparo	Jatún Sacha	Napo	Ecuador	-1.06509, -77.616818	418.6	QCAZA58322	RDT0102	1.8	27.94	ND	13_Oct_2014	SpiroP	_222-2	1181995
Dendrobatidae	Allobates zaparo	Jatún Sacha	Napo	Ecuador	-1.06509, -77.616818	418.6	QCAZA58322	RDT0102	1.8	27.94	ND	13_Oct_2014	SpiroP	_222-1	11567172
Dendrobatidae	Allobates zaparo	Jatún Sacha	Napo	Ecuador	-1.06509, -77.616818	418.6	QCAZA58322	RDT0102	1.8	27.94	ND	13_Oct_2014	Unclass	_New215-1	1
Dendrobatidae	Allobates zaparo	Jatún Sacha	Napo	Ecuador	-1.06509, -77.616818	418.6	QCAZA58322	RDT0102	1.8	27.94	ND	13_Oct_2014	Unclass	_New227	499524
Dendrobatidae	Allobates zaparo	Jatún Sacha	Napo	Ecuador	-1.06509, -77.616818	418.6	QCAZA58322	RDT0102	1.8	27.94	ND	13_Oct_2014	Unclass	_New223-2	756764.4534
Dendrobatidae	Allobates zaparo	Jatún Sacha	Napo	Ecuador	-1.06509, -77.616818	418.6	QCAZA58322	RDT0102	1.8	27.94	ND	13_Oct_2014	Unclass	_New159-1	3300386
Dendrobatidae	Allobates zaparo	Jatún Sacha	Napo	Ecuador	-1.06509, -77.616818	418.6	QCAZA58322	RDT0102	1.8	27.94	ND	13_Oct_2014	Unclass	_New283-1	389642.1699
Dendrobatidae	Allobates zaparo	Jatún Sacha	Napo	Ecuador	-1.06509, -77.616818	418.6	QCAZA58322	RDT0102	1.8	27.94	ND	13_Oct_2014	Unclass	_New237-7	1667045.757
Dendrobatidae	Allobates insperatus	Laguna de San Pedro	Orellana	Ecuador	-0.241134, -76.946461	308.2	QCAZA58323	RDT0103	0.4	16.13	ND	15_Oct_2014	PTX	_325B-1	331532.046
Dendrobatidae	Allobates insperatus	Laguna de San Pedro	Orellana	Ecuador	-0.241134, -76.946461	308.2	QCAZA58323	RDT0103	0.4	16.13	ND	15_Oct_2014	5,8-I	_223D-3	725370.4946
Dendrobatidae	Allobates insperatus	Laguna de San Pedro	Orellana	Ecuador	-0.241134, -76.946461	308.2	QCAZA58323	RDT0103	0.4	16.13	ND	15_Oct_2014	5,8-I	_225D-1	931196.1503
Dendrobatidae	Allobates insperatus	Laguna de San Pedro	Orellana	Ecuador	-0.241134, -76.946461	308.2	QCAZA58323	RDT0103	0.4	16.13	ND	15_Oct_2014	5,6-I	_New167-4	1034299.438
Dendrobatidae	Allobates insperatus	Laguna de San Pedro	Orellana	Ecuador	-0.241134, -76.946461	308.2	QCAZA58323	RDT0103	0.4	16.13	ND	15_Oct_2014	Unclass	_New159-1	1674965
Dendrobatidae	Allobates insperatus	Laguna de San Pedro	Orellana	Ecuador	-0.241141, -76.946446	310.1	QCAZA58324	RDT0104	0.5	18.45	F	15_Oct_2014	5,6-I	_New167-4	1096393.32
Dendrobatidae	Allobates insperatus	Laguna de San Pedro	Orellana	Ecuador	-0.241141, -76.946446	310.1	QCAZA58324	RDT0104	0.5	18.45	F	15_Oct_2014	3,5-I	_New237-1	110100.5849
Dendrobatidae	Allobates insperatus	Laguna de San Pedro	Orellana	Ecuador	-0.241141, -76.946446	310.1	QCAZA58324	RDT0104	0.5	18.45	F	15_Oct_2014	Unclass	_New159-1	713497
Dendrobatidae	Allobates insperatus	Laguna de San Pedro	Orellana	Ecuador	-0.241141, -76.946446	310.1	QCAZA58324	RDT0104	0.5	18.45	F	15_Oct_2014	Unclass	_New227	1405527
Dendrobatidae	Allobates insperatus	Laguna de San Pedro	Orellana	Ecuador	-0.241141, -76.946446	310.1	QCAZA58324	RDT0104	0.5	18.45	F	15_Oct_2014	Deoxy-hPTX	_193F-2	39538.20737
Dendrobatidae	Allobates insperatus	Laguna de San Pedro	Orellana	Ecuador	-0.241141, -76.946446	310.1	QCAZA58324	RDT0104	0.5	18.45	F	15_Oct_2014	Epiquinamide	_196A-1	60407.22841
Dendrobatidae	Allobates insperatus	Laguna de San Pedro	Orellana	Ecuador	-0.241141, -76.946446	310.1	QCAZA58324	RDT0104	0.5	18.45	F	15_Oct_2014	DHQ	_New221-7	93330.97564
Dendrobatidae	Allobates insperatus	Laguna de San Pedro	Orellana	Ecuador	-0.241463, -76.946441	318.8	QCAZA58325	RDT0105	0.4	15.73	ND	15_Oct_2014	DHQ	_257A-1	159494.5975
Dendrobatidae	Allobates insperatus	Laguna de San Pedro	Orellana	Ecuador	-0.241463, -76.946441	318.8	QCAZA58325	RDT0105	0.4	15.73	ND	15_Oct_2014	Deoxy-hPTX	_193F-2	89490.708
Dendrobatidae	Allobates insperatus	Laguna de San Pedro	Orellana	Ecuador	-0.241463, -76.946441	318.8	QCAZA58325	RDT0105	0.4	15.73	ND	15_Oct_2014	5,6-I	_New167-4	1906903.969
Dendrobatidae	Allobates insperatus	Laguna de San Pedro	Orellana	Ecuador	-0.241463, -76.946441	318.8	QCAZA58325	RDT0105	0.4	15.73	ND	15_Oct_2014	Unclass	_New159-1	802206
Dendrobatidae	Allobates insperatus	Laguna de San Pedro	Orellana	Ecuador	-0.24161, -76.94655	315.6	QCAZA58326	RDT0106	0.5	16.67	F	15_Oct_2014	5,6-I	_New167-4	706352.4665
Dendrobatidae	Ameerega hahneli	Laguna de San Pedro	Orellana	Ecuador	-0.240408, -76.947668	318.6	QCAZA58327	RDT0107	0.5	18.88	ND	15_Oct_2014	5,8-I	_233M-1	4512119.623
Dendrobatidae	Ameerega hahneli	Laguna de San Pedro	Orellana	Ecuador	-0.240408, -76.947668	318.6	QCAZA58327	RDT0107	0.5	18.88	ND	15_Oct_2014	5,8-I	_207A-5	377345.591
Dendrobatidae	Ameerega hahneli	Laguna de San Pedro	Orellana	Ecuador	-0.240408, -76.947668	318.6	QCAZA58327	RDT0107	0.5	18.88	ND	15_Oct_2014	3,5-I	_New251-1	91322.69907
Dendrobatidae	Ameerega hahneli	Laguna de San Pedro	Orellana	Ecuador	-0.240408, -76.947668	318.6	QCAZA58327	RDT0107	0.5	18.88	ND	15_Oct_2014	5,6,8-I	_New265-1	625458.0208
Dendrobatidae	Ameerega hahneli	Laguna de San Pedro	Orellana	Ecuador	-0.240408, -76.947668	318.6	QCAZA58327	RDT0107	0.5	18.88	ND	15_Oct_2014	5,8-I	_235B-1	681485.2325
Dendrobatidae	Ameerega hahneli	Laguna de San Pedro	Orellana	Ecuador	-0.240408, -76.947668	318.6	QCAZA58327	RDT0107	0.5	18.88	ND	15_Oct_2014	5,8-I	_209B-2	798206.3395
Dendrobatidae	Ameerega hahneli	Laguna de San Pedro	Orellana	Ecuador	-0.240408, -76.947668	318.6	QCAZA58327	RDT0107	0.5	18.88	ND	15_Oct_2014	5,8-I	_209S-1	70878941.41
Dendrobatidae	Ameerega hahneli	Laguna de San Pedro	Orellana	Ecuador	-0.240408, -76.947668	318.6	QCAZA58327	RDT0107	0.5	18.88	ND	15_Oct_2014	5,8-I	_207A-3	5111831.427
Dendrobatidae	Ameerega hahneli	Laguna de San Pedro	Orellana	Ecuador	-0.240408, -76.947668	318.6	QCAZA58327	RDT0107	0.5	18.88	ND	15_Oct_2014	5,6,8-I	_New265-5	4525321.877
Dendrobatidae	Ameerega hahneli	Laguna de San Pedro	Orellana	Ecuador	-0.240408, -76.947668	318.6	QCAZA58327	RDT0107	0.5	18.88	ND	15_Oct_2014	DHQ	_New273-1	157186.9419
Dendrobatidae	Ameerega hahneli	Laguna de San Pedro	Orellana	Ecuador	-0.240408, -76.947668	318.6	QCAZA58327	RDT0107	0.5	18.88	ND	15_Oct_2014	5,8-I	_207A-2	997120.2069
Dendrobatidae	Ameerega hahneli	Laguna de San Pedro	Orellana	Ecuador	-0.240408, -76.947668	318.6	QCAZA58327	RDT0107	0.5	18.88	ND	15_Oct_2014	DHQ	_New239-3,4	128682.6555
Dendrobatidae	Ameerega hahneli	Laguna de San Pedro	Orellana	Ecuador	-0.240408, -76.947668	318.6	QCAZA58327	RDT0107	0.5	18.88	ND	15_Oct_2014	DHQ	_New259-1	1525801.445
Dendrobatidae	Ameerega hahneli	Laguna de San Pedro	Orellana	Ecuador	-0.240408, -76.947668	318.6	QCAZA58327	RDT0107	0.5	18.88	ND	15_Oct_2014	3,5-I	_New237-6	754357.6692
Dendrobatidae	Ameerega hahneli	Laguna de San Pedro	Orellana	Ecuador	-0.240408, -76.947668	318.6	QCAZA58327	RDT0107	0.5	18.88	ND	15_Oct_2014	5,8-I	_223D-2	2088549.065
Dendrobatidae	Ameerega hahneli	Laguna de San Pedro	Orellana	Ecuador	-0.240408, -76.947668	318.6	QCAZA58327	RDT0107	0.5	18.88	ND	15_Oct_2014	5,8-I	_223D-3	1389784.313
Dendrobatidae	Ameerega hahneli	Laguna de San Pedro	Orellana	Ecuador	-0.240408, -76.947668	318.6	QCAZA58327	RDT0107	0.5	18.88	ND	15_Oct_2014	5,8-I	_223D-4	403509.783
Dendrobatidae	Ameerega hahneli	Laguna de San Pedro	Orellana	Ecuador	-0.240408, -76.947668	318.6	QCAZA58327	RDT0107	0.5	18.88	ND	15_Oct_2014	5,8-I	_223D-5	345738.5363
Dendrobatidae	Ameerega hahneli	Laguna de San Pedro	Orellana	Ecuador	-0.240408, -76.947668	318.6	QCAZA58327	RDT0107	0.5	18.88	ND	15_Oct_2014	5,8-I	_223J-1	149646.2722
Dendrobatidae	Ameerega hahneli	Laguna de San Pedro	Orellana	Ecuador	-0.240408, -76.947668	318.6	QCAZA58327	RDT0107	0.5	18.88	ND	15_Oct_2014	3,5-I	_New309-2	520615.504
[truncated: 2,006 more rows]
